# Supplementary material for: Stratified reconstruction of ancestral Escherichia coli diversification
Source: BMC Genomics. 2019 Dec 5;20:936. doi: 10.1186/s12864-019-6346-1 (PMC6896753; doi:10.1186/s12864-019-6346-1)
Supplement: Supplementary file 2 — Additional file 2. E. coli genomes examined. (CSV 1906 kb) [file 12864_2019_6346_MOESM2_ESM.csv]

Assembly accession	Name	Strain	GenBank FTP
GCA_000005845.2_ASM584v2	Escherichia coli str. K-12 substr. MG1655	K-12 substr. MG1655	ftp://ftp.ncbi.nlm.nih.gov/genomes/all/GCA/000/005/845/GCA_000005845.2_ASM584v2
GCA_000006665.1_ASM666v1	Escherichia coli O157:H7 str. EDL933	EDL933	ftp://ftp.ncbi.nlm.nih.gov/genomes/all/GCA/000/006/665/GCA_000006665.1_ASM666v1
GCA_000008865.2_ASM886v2	Escherichia coli O157:H7 str. Sakai	Sakai substr. RIMD 0509952	ftp://ftp.ncbi.nlm.nih.gov/genomes/all/GCA/000/008/865/GCA_000008865.2_ASM886v2
GCA_000007445.1_ASM744v1	Escherichia coli CFT073	CFT073	ftp://ftp.ncbi.nlm.nih.gov/genomes/all/GCA/000/007/445/GCA_000007445.1_ASM744v1
GCA_000167835.1_ASM16783v1	Escherichia coli F11	F11	ftp://ftp.ncbi.nlm.nih.gov/genomes/all/GCA/000/167/835/GCA_000167835.1_ASM16783v1
GCA_000167815.1_ASM16781v1	Escherichia coli B7A	B7A	ftp://ftp.ncbi.nlm.nih.gov/genomes/all/GCA/000/167/815/GCA_000167815.1_ASM16781v1
GCA_000167855.1_ASM16785v1	Escherichia coli E22	E22	ftp://ftp.ncbi.nlm.nih.gov/genomes/all/GCA/000/167/855/GCA_000167855.1_ASM16785v1
GCA_000167895.3_ASM16789v3	Escherichia coli B171	B171	ftp://ftp.ncbi.nlm.nih.gov/genomes/all/GCA/000/167/895/GCA_000167895.3_ASM16789v3
GCA_000167915.2_ASM16791v2	Escherichia coli 53638	53638	ftp://ftp.ncbi.nlm.nih.gov/genomes/all/GCA/000/167/915/GCA_000167915.2_ASM16791v2
GCA_000168095.1_ASM16809v1	Escherichia coli 101-1	101-1	ftp://ftp.ncbi.nlm.nih.gov/genomes/all/GCA/000/168/095/GCA_000168095.1_ASM16809v1
GCA_000010245.1_ASM1024v1	Escherichia coli str. K-12 substr. W3110	K-12 substr. W3110	ftp://ftp.ncbi.nlm.nih.gov/genomes/all/GCA/000/010/245/GCA_000010245.1_ASM1024v1
GCA_000013265.1_ASM1326v1	Escherichia coli UTI89	UTI89	ftp://ftp.ncbi.nlm.nih.gov/genomes/all/GCA/000/013/265/GCA_000013265.1_ASM1326v1
GCA_000013305.1_ASM1330v1	Escherichia coli 536	536	ftp://ftp.ncbi.nlm.nih.gov/genomes/all/GCA/000/013/305/GCA_000013305.1_ASM1330v1
GCA_000014845.1_ASM1484v1	Escherichia coli APEC O1	APEC O1	ftp://ftp.ncbi.nlm.nih.gov/genomes/all/GCA/000/014/845/GCA_000014845.1_ASM1484v1
GCA_000017765.1_ASM1776v1	Escherichia coli HS	HS	ftp://ftp.ncbi.nlm.nih.gov/genomes/all/GCA/000/017/765/GCA_000017765.1_ASM1776v1
GCA_000017745.1_ASM1774v1	Escherichia coli O139:H28 str. E24377A	E24377A	ftp://ftp.ncbi.nlm.nih.gov/genomes/all/GCA/000/017/745/GCA_000017745.1_ASM1774v1
GCA_000181775.1_ASM18177v1	Escherichia coli O157:H7 str. EC4042	EC4042	ftp://ftp.ncbi.nlm.nih.gov/genomes/all/GCA/000/181/775/GCA_000181775.1_ASM18177v1
GCA_000171915.1_ASM17191v1	Escherichia coli O157:H7 str. EC4196	EC4196	ftp://ftp.ncbi.nlm.nih.gov/genomes/all/GCA/000/171/915/GCA_000171915.1_ASM17191v1
GCA_000181735.1_ASM18173v1	Escherichia coli O157:H7 str. EC4206	EC4206	ftp://ftp.ncbi.nlm.nih.gov/genomes/all/GCA/000/181/735/GCA_000181735.1_ASM18173v1
GCA_000181755.1_ASM18175v1	Escherichia coli O157:H7 str. EC4045	EC4045	ftp://ftp.ncbi.nlm.nih.gov/genomes/all/GCA/000/181/755/GCA_000181755.1_ASM18175v1
GCA_000171935.1_ASM17193v1	Escherichia coli O157:H7 str. EC4113	EC4113	ftp://ftp.ncbi.nlm.nih.gov/genomes/all/GCA/000/171/935/GCA_000171935.1_ASM17193v1
GCA_000172015.1_ASM17201v1	Escherichia coli O157:H7 str. EC4501	EC4501	ftp://ftp.ncbi.nlm.nih.gov/genomes/all/GCA/000/172/015/GCA_000172015.1_ASM17201v1
GCA_000171955.1_ASM17195v1	Escherichia coli O157:H7 str. EC4076	EC4076	ftp://ftp.ncbi.nlm.nih.gov/genomes/all/GCA/000/171/955/GCA_000171955.1_ASM17195v1
GCA_000172035.1_ASM17203v1	Escherichia coli O157:H7 str. EC869	EC869	ftp://ftp.ncbi.nlm.nih.gov/genomes/all/GCA/000/172/035/GCA_000172035.1_ASM17203v1
GCA_000171975.1_ASM17197v1	Escherichia coli O157:H7 str. EC4401	EC4401	ftp://ftp.ncbi.nlm.nih.gov/genomes/all/GCA/000/171/975/GCA_000171975.1_ASM17197v1
GCA_000171995.1_ASM17199v1	Escherichia coli O157:H7 str. EC4486	EC4486	ftp://ftp.ncbi.nlm.nih.gov/genomes/all/GCA/000/171/995/GCA_000171995.1_ASM17199v1
GCA_000172055.1_ASM17205v1	Escherichia coli O157:H7 str. EC508	EC508	ftp://ftp.ncbi.nlm.nih.gov/genomes/all/GCA/000/172/055/GCA_000172055.1_ASM17205v1
GCA_000155005.1_ASM15500v1	Escherichia coli O157:H7 str. EC4024	EC4024	ftp://ftp.ncbi.nlm.nih.gov/genomes/all/GCA/000/155/005/GCA_000155005.1_ASM15500v1
GCA_000155125.1_ASM15512v1	Escherichia coli O157:H7 str. TW14588	TW14588	ftp://ftp.ncbi.nlm.nih.gov/genomes/all/GCA/000/155/125/GCA_000155125.1_ASM15512v1
GCA_000019385.1_ASM1938v1	Escherichia coli ATCC 8739	ATCC 8739	ftp://ftp.ncbi.nlm.nih.gov/genomes/all/GCA/000/019/385/GCA_000019385.1_ASM1938v1
GCA_000019425.1_ASM1942v1	Escherichia coli str. K-12 substr. DH10B	K-12 substr. DH10B	ftp://ftp.ncbi.nlm.nih.gov/genomes/all/GCA/000/019/425/GCA_000019425.1_ASM1942v1
GCA_000019645.1_ASM1964v1	Escherichia coli SMS-3-5	SMS-3-5	ftp://ftp.ncbi.nlm.nih.gov/genomes/all/GCA/000/019/645/GCA_000019645.1_ASM1964v1
GCA_000021125.1_ASM2112v1	Escherichia coli O157:H7 str. EC4115	EC4115	ftp://ftp.ncbi.nlm.nih.gov/genomes/all/GCA/000/021/125/GCA_000021125.1_ASM2112v1
GCA_000010385.1_ASM1038v1	Escherichia coli SE11	SE11	ftp://ftp.ncbi.nlm.nih.gov/genomes/all/GCA/000/010/385/GCA_000010385.1_ASM1038v1
GCA_000026545.1_ASM2654v1	Escherichia coli O127:H6 str. E2348/69	E2348/69	ftp://ftp.ncbi.nlm.nih.gov/genomes/all/GCA/000/026/545/GCA_000026545.1_ASM2654v1
GCA_000026265.1_ASM2626v1	Escherichia coli IAI1	IAI1	ftp://ftp.ncbi.nlm.nih.gov/genomes/all/GCA/000/026/265/GCA_000026265.1_ASM2626v1
GCA_000026345.1_ASM2634v1	Escherichia coli IAI39	IAI39	ftp://ftp.ncbi.nlm.nih.gov/genomes/all/GCA/000/026/345/GCA_000026345.1_ASM2634v1
GCA_000026245.1_ASM2624v1	Escherichia coli 55989	55989	ftp://ftp.ncbi.nlm.nih.gov/genomes/all/GCA/000/026/245/GCA_000026245.1_ASM2624v1
GCA_000026285.2_ASM2628v2	Escherichia coli S88	S88	ftp://ftp.ncbi.nlm.nih.gov/genomes/all/GCA/000/026/285/GCA_000026285.2_ASM2628v2
GCA_000026305.1_ASM2630v1	Escherichia coli ED1a	ED1a	ftp://ftp.ncbi.nlm.nih.gov/genomes/all/GCA/000/026/305/GCA_000026305.1_ASM2630v1
GCA_000026325.2_ASM2632v2	Escherichia coli UMN026	UMN026	ftp://ftp.ncbi.nlm.nih.gov/genomes/all/GCA/000/026/325/GCA_000026325.2_ASM2632v2
GCA_000157115.2_Escherichia_sp_3_2_53FAA_V2	Escherichia coli	3_2_53FAA	ftp://ftp.ncbi.nlm.nih.gov/genomes/all/GCA/000/157/115/GCA_000157115.2_Escherichia_sp_3_2_53FAA_V2
GCA_000284495.1_ASM28449v1	Escherichia coli LF82	LF82	ftp://ftp.ncbi.nlm.nih.gov/genomes/all/GCA/000/284/495/GCA_000284495.1_ASM28449v1
GCA_000158395.1_ASM15839v1	Escherichia coli D9	D9	ftp://ftp.ncbi.nlm.nih.gov/genomes/all/GCA/000/158/395/GCA_000158395.1_ASM15839v1
GCA_000159295.1_ASM15929v1	Escherichia coli 83972	83972	ftp://ftp.ncbi.nlm.nih.gov/genomes/all/GCA/000/159/295/GCA_000159295.1_ASM15929v1
GCA_000022345.1_ASM2234v1	Escherichia coli BW2952	K-12 substr. BW2952	ftp://ftp.ncbi.nlm.nih.gov/genomes/all/GCA/000/022/345/GCA_000022345.1_ASM2234v1
GCA_000009565.2_ASM956v1	Escherichia coli BL21(DE3)	BL21(DE3)	ftp://ftp.ncbi.nlm.nih.gov/genomes/all/GCA/000/009/565/GCA_000009565.2_ASM956v1
GCA_000023665.1_ASM2366v1	Escherichia coli 'BL21-Gold(DE3)pLysS AG'	BL21-Gold(DE3)pLysS AG	ftp://ftp.ncbi.nlm.nih.gov/genomes/all/GCA/000/023/665/GCA_000023665.1_ASM2366v1
GCA_000022665.2_ASM2266v1	Escherichia coli BL21(DE3)	BL21(DE3)	ftp://ftp.ncbi.nlm.nih.gov/genomes/all/GCA/000/022/665/GCA_000022665.2_ASM2266v1
GCA_000017985.1_ASM1798v1	Escherichia coli B str. REL606	REL606	ftp://ftp.ncbi.nlm.nih.gov/genomes/all/GCA/000/017/985/GCA_000017985.1_ASM1798v1
GCA_000022225.1_ASM2222v1	Escherichia coli O157:H7 str. TW14359	TW14359	ftp://ftp.ncbi.nlm.nih.gov/genomes/all/GCA/000/022/225/GCA_000022225.1_ASM2222v1
GCA_000175735.1_ASM17573v1	Escherichia coli O157:H7 str. FRIK966		ftp://ftp.ncbi.nlm.nih.gov/genomes/all/GCA/000/175/735/GCA_000175735.1_ASM17573v1
GCA_000175755.1_ASM17575v1	Escherichia coli O157:H7 str. FRIK2000	FRIK2000	ftp://ftp.ncbi.nlm.nih.gov/genomes/all/GCA/000/175/755/GCA_000175755.1_ASM17575v1
GCA_000010745.1_ASM1074v1	Escherichia coli O103:H2 str. 12009	12009	ftp://ftp.ncbi.nlm.nih.gov/genomes/all/GCA/000/010/745/GCA_000010745.1_ASM1074v1
GCA_000010765.1_ASM1076v1	Escherichia coli O111:H- str. 11128	11128	ftp://ftp.ncbi.nlm.nih.gov/genomes/all/GCA/000/010/765/GCA_000010765.1_ASM1076v1
GCA_000091005.1_ASM9100v1	Escherichia coli O26:H11 str. 11368	11368	ftp://ftp.ncbi.nlm.nih.gov/genomes/all/GCA/000/091/005/GCA_000091005.1_ASM9100v1
GCA_000023365.1_ASM2336v1	Escherichia coli DH1	DH1	ftp://ftp.ncbi.nlm.nih.gov/genomes/all/GCA/000/023/365/GCA_000023365.1_ASM2336v1
GCA_000176815.1_ASM17681v1	Escherichia coli OP50	OP50	ftp://ftp.ncbi.nlm.nih.gov/genomes/all/GCA/000/176/815/GCA_000176815.1_ASM17681v1
GCA_000010485.1_ASM1048v1	Escherichia coli SE15	SE15	ftp://ftp.ncbi.nlm.nih.gov/genomes/all/GCA/000/010/485/GCA_000010485.1_ASM1048v1
GCA_000027125.1_ASM2712v1	Escherichia coli 042	42	ftp://ftp.ncbi.nlm.nih.gov/genomes/all/GCA/000/027/125/GCA_000027125.1_ASM2712v1
GCA_000025165.1_ASM2516v1	Escherichia coli O55:H7 str. CB9615	CB9615	ftp://ftp.ncbi.nlm.nih.gov/genomes/all/GCA/000/025/165/GCA_000025165.1_ASM2516v1
GCA_000176535.2_ASM17653v2	Escherichia coli H736	H736	ftp://ftp.ncbi.nlm.nih.gov/genomes/all/GCA/000/176/535/GCA_000176535.2_ASM17653v2
GCA_000176615.2_ASM17661v2	Escherichia coli TA143	TA143	ftp://ftp.ncbi.nlm.nih.gov/genomes/all/GCA/000/176/615/GCA_000176615.2_ASM17661v2
GCA_000176595.2_ASM17659v2	Escherichia coli TA206	TA206	ftp://ftp.ncbi.nlm.nih.gov/genomes/all/GCA/000/176/595/GCA_000176595.2_ASM17659v2
GCA_000176575.2_ASM17657v2	Escherichia coli M718	M718	ftp://ftp.ncbi.nlm.nih.gov/genomes/all/GCA/000/176/575/GCA_000176575.2_ASM17657v2
GCA_000176555.2_ASM17655v2	Escherichia coli M605	M605	ftp://ftp.ncbi.nlm.nih.gov/genomes/all/GCA/000/176/555/GCA_000176555.2_ASM17655v2
GCA_000163195.1_ASM16319v1	Escherichia coli B354	B354	ftp://ftp.ncbi.nlm.nih.gov/genomes/all/GCA/000/163/195/GCA_000163195.1_ASM16319v1
GCA_000176675.2_ASM17667v2	Escherichia coli H591	H591	ftp://ftp.ncbi.nlm.nih.gov/genomes/all/GCA/000/176/675/GCA_000176675.2_ASM17667v2
GCA_000163155.1_ASM16315v1	Escherichia coli B088	B088	ftp://ftp.ncbi.nlm.nih.gov/genomes/all/GCA/000/163/155/GCA_000163155.1_ASM16315v1
GCA_000176635.2_ASM17663v2	Escherichia coli TA271	TA271	ftp://ftp.ncbi.nlm.nih.gov/genomes/all/GCA/000/176/635/GCA_000176635.2_ASM17663v2
GCA_000163175.1_ASM16317v1	Escherichia coli B185	B185	ftp://ftp.ncbi.nlm.nih.gov/genomes/all/GCA/000/163/175/GCA_000163175.1_ASM16317v1
GCA_000163235.1_ASM16323v1	Escherichia coli FVEC1412	FVEC1412	ftp://ftp.ncbi.nlm.nih.gov/genomes/all/GCA/000/163/235/GCA_000163235.1_ASM16323v1
GCA_000176655.2_ASM17665v2	Escherichia coli TA280	TA280	ftp://ftp.ncbi.nlm.nih.gov/genomes/all/GCA/000/176/655/GCA_000176655.2_ASM17665v2
GCA_000176695.2_ASM17669v2	Escherichia coli H299	H299	ftp://ftp.ncbi.nlm.nih.gov/genomes/all/GCA/000/176/695/GCA_000176695.2_ASM17669v2
GCA_000163215.1_ASM16321v1	Escherichia coli FVEC1302	FVEC1302	ftp://ftp.ncbi.nlm.nih.gov/genomes/all/GCA/000/163/215/GCA_000163215.1_ASM16321v1
GCA_000025745.1_ASM2574v1	Escherichia coli IHE3034	IHE3034	ftp://ftp.ncbi.nlm.nih.gov/genomes/all/GCA/000/025/745/GCA_000025745.1_ASM2574v1
GCA_000178315.1_ASM17831v1	Escherichia coli O157:H7 str. EC4009	EC4009	ftp://ftp.ncbi.nlm.nih.gov/genomes/all/GCA/000/178/315/GCA_000178315.1_ASM17831v1
GCA_000178755.1_ASM17875v1	Escherichia coli O157:H7 str. EC4191	EC4191	ftp://ftp.ncbi.nlm.nih.gov/genomes/all/GCA/000/178/755/GCA_000178755.1_ASM17875v1
GCA_000178795.1_ASM17879v1	Escherichia coli O157:H7 str. EC536	EC536	ftp://ftp.ncbi.nlm.nih.gov/genomes/all/GCA/000/178/795/GCA_000178795.1_ASM17879v1
GCA_000178775.1_ASM17877v1	Escherichia coli O157:H7 str. EC4205	EC4205	ftp://ftp.ncbi.nlm.nih.gov/genomes/all/GCA/000/178/775/GCA_000178775.1_ASM17877v1
GCA_000178735.1_ASM17873v1	Escherichia coli O157:H7 str. EC4127	EC4127	ftp://ftp.ncbi.nlm.nih.gov/genomes/all/GCA/000/178/735/GCA_000178735.1_ASM17873v1
GCA_000178715.1_ASM17871v1	Escherichia coli O157:H7 str. EC4084	EC4084	ftp://ftp.ncbi.nlm.nih.gov/genomes/all/GCA/000/178/715/GCA_000178715.1_ASM17871v1
GCA_000178695.1_ASM17869v1	Escherichia coli O157:H7 str. EC4192	EC4192	ftp://ftp.ncbi.nlm.nih.gov/genomes/all/GCA/000/178/695/GCA_000178695.1_ASM17869v1
GCA_000164595.1_ASM16459v1	Escherichia coli MS 60-1	MS 60-1	ftp://ftp.ncbi.nlm.nih.gov/genomes/all/GCA/000/164/595/GCA_000164595.1_ASM16459v1
GCA_000164335.1_ASM16433v1	Escherichia coli MS 187-1	MS 187-1	ftp://ftp.ncbi.nlm.nih.gov/genomes/all/GCA/000/164/335/GCA_000164335.1_ASM16433v1
GCA_000164515.1_ASM16451v1	Escherichia coli MS 175-1	MS 175-1	ftp://ftp.ncbi.nlm.nih.gov/genomes/all/GCA/000/164/515/GCA_000164515.1_ASM16451v1
GCA_000164275.1_ASM16427v1	Escherichia coli MS 146-1	MS 146-1	ftp://ftp.ncbi.nlm.nih.gov/genomes/all/GCA/000/164/275/GCA_000164275.1_ASM16427v1
GCA_000164455.1_ASM16445v1	Escherichia coli MS 78-1	MS 78-1	ftp://ftp.ncbi.nlm.nih.gov/genomes/all/GCA/000/164/455/GCA_000164455.1_ASM16445v1
GCA_000164235.1_ASM16423v1	Escherichia coli MS 115-1	MS 115-1	ftp://ftp.ncbi.nlm.nih.gov/genomes/all/GCA/000/164/235/GCA_000164235.1_ASM16423v1
GCA_000164475.1_ASM16447v1	Escherichia coli MS 116-1	MS 116-1	ftp://ftp.ncbi.nlm.nih.gov/genomes/all/GCA/000/164/475/GCA_000164475.1_ASM16447v1
GCA_000164575.1_ASM16457v1	Escherichia coli MS 185-1	MS 185-1	ftp://ftp.ncbi.nlm.nih.gov/genomes/all/GCA/000/164/575/GCA_000164575.1_ASM16457v1
GCA_000164615.1_ASM16461v1	Escherichia coli MS 57-2	MS 57-2	ftp://ftp.ncbi.nlm.nih.gov/genomes/all/GCA/000/164/615/GCA_000164615.1_ASM16461v1
GCA_000164495.1_ASM16449v1	Escherichia coli MS 16-3	MS 16-3	ftp://ftp.ncbi.nlm.nih.gov/genomes/all/GCA/000/164/495/GCA_000164495.1_ASM16449v1
GCA_000164255.1_ASM16425v1	Escherichia coli MS 182-1	MS 182-1	ftp://ftp.ncbi.nlm.nih.gov/genomes/all/GCA/000/164/255/GCA_000164255.1_ASM16425v1
GCA_000164295.1_ASM16429v1	Escherichia coli MS 45-1	MS 45-1	ftp://ftp.ncbi.nlm.nih.gov/genomes/all/GCA/000/164/295/GCA_000164295.1_ASM16429v1
GCA_000164375.1_ASM16437v1	Escherichia coli MS 117-3	MS 117-3	ftp://ftp.ncbi.nlm.nih.gov/genomes/all/GCA/000/164/375/GCA_000164375.1_ASM16437v1
GCA_000164535.1_ASM16453v1	Escherichia coli MS 200-1	MS 200-1	ftp://ftp.ncbi.nlm.nih.gov/genomes/all/GCA/000/164/535/GCA_000164535.1_ASM16453v1
GCA_000164415.1_ASM16441v1	Escherichia coli MS 110-3	MS 110-3	ftp://ftp.ncbi.nlm.nih.gov/genomes/all/GCA/000/164/415/GCA_000164415.1_ASM16441v1
GCA_000164435.1_ASM16443v1	Escherichia coli MS 153-1	MS 153-1	ftp://ftp.ncbi.nlm.nih.gov/genomes/all/GCA/000/164/435/GCA_000164435.1_ASM16443v1
GCA_000164315.1_ASM16431v1	Escherichia coli MS 69-1	MS 69-1	ftp://ftp.ncbi.nlm.nih.gov/genomes/all/GCA/000/164/315/GCA_000164315.1_ASM16431v1
GCA_000164555.1_ASM16455v1	Escherichia coli MS 196-1	MS 196-1	ftp://ftp.ncbi.nlm.nih.gov/genomes/all/GCA/000/164/555/GCA_000164555.1_ASM16455v1
GCA_000164195.1_ASM16419v1	Escherichia coli MS 198-1	MS 198-1	ftp://ftp.ncbi.nlm.nih.gov/genomes/all/GCA/000/164/195/GCA_000164195.1_ASM16419v1
GCA_000164215.1_ASM16421v1	Escherichia coli MS 84-1	MS 84-1	ftp://ftp.ncbi.nlm.nih.gov/genomes/all/GCA/000/164/215/GCA_000164215.1_ASM16421v1
GCA_000164355.1_ASM16435v1	Escherichia coli MS 21-1	MS 21-1	ftp://ftp.ncbi.nlm.nih.gov/genomes/all/GCA/000/164/355/GCA_000164355.1_ASM16435v1
GCA_000179095.1_ASM17909v1	Escherichia coli MS 79-10	MS 79-10	ftp://ftp.ncbi.nlm.nih.gov/genomes/all/GCA/000/179/095/GCA_000179095.1_ASM17909v1
GCA_000179175.1_ASM17917v1	Escherichia coli MS 107-1	MS 107-1	ftp://ftp.ncbi.nlm.nih.gov/genomes/all/GCA/000/179/175/GCA_000179175.1_ASM17917v1
GCA_000179155.1_ASM17915v1	Escherichia coli MS 119-7	MS 119-7	ftp://ftp.ncbi.nlm.nih.gov/genomes/all/GCA/000/179/155/GCA_000179155.1_ASM17915v1
GCA_000179115.1_ASM17911v1	Escherichia coli MS 145-7	MS 145-7	ftp://ftp.ncbi.nlm.nih.gov/genomes/all/GCA/000/179/115/GCA_000179115.1_ASM17911v1
GCA_000179135.1_ASM17913v1	Escherichia coli MS 124-1	MS 124-1	ftp://ftp.ncbi.nlm.nih.gov/genomes/all/GCA/000/179/135/GCA_000179135.1_ASM17913v1
GCA_000179075.1_ASM17907v1	Escherichia coli MS 85-1	MS 85-1	ftp://ftp.ncbi.nlm.nih.gov/genomes/all/GCA/000/179/075/GCA_000179075.1_ASM17907v1
GCA_000146735.1_ASM14673v1	Escherichia coli str. K-12 substr. MG1655star	K-12 substr. MG1655star	ftp://ftp.ncbi.nlm.nih.gov/genomes/all/GCA/000/146/735/GCA_000146735.1_ASM14673v1
GCA_000179795.1_ASM17979v1	Escherichia coli NC101	NC101	ftp://ftp.ncbi.nlm.nih.gov/genomes/all/GCA/000/179/795/GCA_000179795.1_ASM17979v1
GCA_000147755.2_ASM14775v1	Escherichia coli W	W	ftp://ftp.ncbi.nlm.nih.gov/genomes/all/GCA/000/147/755/GCA_000147755.2_ASM14775v1
GCA_000148365.1_ASM14836v1	Escherichia coli ABU 83972	ABU 83972	ftp://ftp.ncbi.nlm.nih.gov/genomes/all/GCA/000/148/365/GCA_000148365.1_ASM14836v1
GCA_000148605.1_ASM14860v1	Escherichia coli UM146	UM146	ftp://ftp.ncbi.nlm.nih.gov/genomes/all/GCA/000/148/605/GCA_000148605.1_ASM14860v1
GCA_000210475.1_ASM21047v1	Escherichia coli ETEC H10407	ETEC H10407	ftp://ftp.ncbi.nlm.nih.gov/genomes/all/GCA/000/210/475/GCA_000210475.1_ASM21047v1
GCA_000165655.2_ASM16565v1	Escherichia coli 1827-70	1827-70	ftp://ftp.ncbi.nlm.nih.gov/genomes/all/GCA/000/165/655/GCA_000165655.2_ASM16565v1
GCA_000166535.3_ASM16653v3	Escherichia coli TW10598	TW10598	ftp://ftp.ncbi.nlm.nih.gov/genomes/all/GCA/000/166/535/GCA_000166535.3_ASM16653v3
GCA_000166615.2_ASM16661v2	Escherichia coli TW14425	TW14425	ftp://ftp.ncbi.nlm.nih.gov/genomes/all/GCA/000/166/615/GCA_000166615.2_ASM16661v2
GCA_000166575.2_ASM16657v2	Escherichia coli TW10828	TW10828	ftp://ftp.ncbi.nlm.nih.gov/genomes/all/GCA/000/166/575/GCA_000166575.2_ASM16657v2
GCA_000166595.2_ASM16659v2	Escherichia coli TW11681	TW11681	ftp://ftp.ncbi.nlm.nih.gov/genomes/all/GCA/000/166/595/GCA_000166595.2_ASM16659v2
GCA_000166555.2_ASM16655v2	Escherichia coli TW10722	TW10722	ftp://ftp.ncbi.nlm.nih.gov/genomes/all/GCA/000/166/555/GCA_000166555.2_ASM16655v2
GCA_000183005.2_ASM18300v1	Escherichia coli 2362-75	2362-75	ftp://ftp.ncbi.nlm.nih.gov/genomes/all/GCA/000/183/005/GCA_000183005.2_ASM18300v1
GCA_000183345.1_ASM18334v1	Escherichia coli O83:H1 str. NRG 857C	NRG 857C	ftp://ftp.ncbi.nlm.nih.gov/genomes/all/GCA/000/183/345/GCA_000183345.1_ASM18334v1
GCA_000184185.1_ASM18418v1	Escherichia coli W	W	ftp://ftp.ncbi.nlm.nih.gov/genomes/all/GCA/000/184/185/GCA_000184185.1_ASM18418v1
GCA_000270105.1_ASM27010v1	Escherichia coli DH1	DH1	ftp://ftp.ncbi.nlm.nih.gov/genomes/all/GCA/000/270/105/GCA_000270105.1_ASM27010v1
GCA_000184765.2_ASM18476v2	Escherichia coli 3431	3431	ftp://ftp.ncbi.nlm.nih.gov/genomes/all/GCA/000/184/765/GCA_000184765.2_ASM18476v2
GCA_000193975.2_ASM19397v2	Escherichia coli WV_060327	WV_060327	ftp://ftp.ncbi.nlm.nih.gov/genomes/all/GCA/000/193/975/GCA_000193975.2_ASM19397v2
GCA_000193995.2_ASM19399v2	Escherichia coli EC4100B	EC4100B	ftp://ftp.ncbi.nlm.nih.gov/genomes/all/GCA/000/193/995/GCA_000193995.2_ASM19399v2
GCA_000193955.2_ASM19395v2	Escherichia coli O157:H7 str. EC1212	EC1212	ftp://ftp.ncbi.nlm.nih.gov/genomes/all/GCA/000/193/955/GCA_000193955.2_ASM19395v2
GCA_000187325.2_ASM18732v2	Escherichia coli O157:H- str. H 2687	H 2687	ftp://ftp.ncbi.nlm.nih.gov/genomes/all/GCA/000/187/325/GCA_000187325.2_ASM18732v2
GCA_000187385.2_ASM18738v2	Escherichia coli O157:H7 str. LSU-61	LSU-61	ftp://ftp.ncbi.nlm.nih.gov/genomes/all/GCA/000/187/385/GCA_000187385.2_ASM18738v2
GCA_000187305.2_ASM18730v2	Escherichia coli O157:H- str. 493-89	493-89	ftp://ftp.ncbi.nlm.nih.gov/genomes/all/GCA/000/187/305/GCA_000187305.2_ASM18730v2
GCA_000187285.4_ASM18728v4	Escherichia coli O157:H7 str. G5101	G5101	ftp://ftp.ncbi.nlm.nih.gov/genomes/all/GCA/000/187/285/GCA_000187285.4_ASM18728v4
GCA_000187345.2_ASM18734v2	Escherichia coli O55:H7 str. 3256-97	3256-97 TW 07815	ftp://ftp.ncbi.nlm.nih.gov/genomes/all/GCA/000/187/345/GCA_000187345.2_ASM18734v2
GCA_000187365.2_ASM18736v2	Escherichia coli O55:H7 str. USDA 5905	USDA 5905	ftp://ftp.ncbi.nlm.nih.gov/genomes/all/GCA/000/187/365/GCA_000187365.2_ASM18736v2
GCA_000188875.2_ASM18887v2	Escherichia coli RN587/1	RN587/1	ftp://ftp.ncbi.nlm.nih.gov/genomes/all/GCA/000/188/875/GCA_000188875.2_ASM18887v2
GCA_000188815.2_ASM18881v2	Escherichia coli LT-68	LT-68	ftp://ftp.ncbi.nlm.nih.gov/genomes/all/GCA/000/188/815/GCA_000188815.2_ASM18881v2
GCA_000188775.2_ASM18877v2	Escherichia coli E128010	E128010	ftp://ftp.ncbi.nlm.nih.gov/genomes/all/GCA/000/188/775/GCA_000188775.2_ASM18877v2
GCA_000188855.2_ASM18885v2	Escherichia coli OK1357	OK1357	ftp://ftp.ncbi.nlm.nih.gov/genomes/all/GCA/000/188/855/GCA_000188855.2_ASM18885v2
GCA_000188755.2_ASM18875v2	Escherichia coli EPECa14	EPECa14	ftp://ftp.ncbi.nlm.nih.gov/genomes/all/GCA/000/188/755/GCA_000188755.2_ASM18875v2
GCA_000188835.2_ASM18883v2	Escherichia coli OK1180	OK1180	ftp://ftp.ncbi.nlm.nih.gov/genomes/all/GCA/000/188/835/GCA_000188835.2_ASM18883v2
GCA_000147855.3_ASM14785v3	Escherichia coli KO11FL	KO11	ftp://ftp.ncbi.nlm.nih.gov/genomes/all/GCA/000/147/855/GCA_000147855.3_ASM14785v3
GCA_000190835.1_ASM19083v1	Escherichia coli E482	E482	ftp://ftp.ncbi.nlm.nih.gov/genomes/all/GCA/000/190/835/GCA_000190835.1_ASM19083v1
GCA_000191015.1_ASM19101v1	Escherichia coli H489	H489	ftp://ftp.ncbi.nlm.nih.gov/genomes/all/GCA/000/191/015/GCA_000191015.1_ASM19101v1
GCA_000190815.1_ASM19081v1	Escherichia coli E1520	E1520	ftp://ftp.ncbi.nlm.nih.gov/genomes/all/GCA/000/190/815/GCA_000190815.1_ASM19081v1
GCA_000190855.1_ASM19085v1	Escherichia coli H120	H120	ftp://ftp.ncbi.nlm.nih.gov/genomes/all/GCA/000/190/855/GCA_000190855.1_ASM19085v1
GCA_000190915.1_ASM19091v1	Escherichia coli H263	H263	ftp://ftp.ncbi.nlm.nih.gov/genomes/all/GCA/000/190/915/GCA_000190915.1_ASM19091v1
GCA_000190895.1_ASM19089v1	Escherichia coli H252	H252	ftp://ftp.ncbi.nlm.nih.gov/genomes/all/GCA/000/190/895/GCA_000190895.1_ASM19089v1
GCA_000190955.1_ASM19095v1	Escherichia coli M863	M863	ftp://ftp.ncbi.nlm.nih.gov/genomes/all/GCA/000/190/955/GCA_000190955.1_ASM19095v1
GCA_000190975.1_ASM19097v1	Escherichia coli TA007	TA007	ftp://ftp.ncbi.nlm.nih.gov/genomes/all/GCA/000/190/975/GCA_000190975.1_ASM19097v1
GCA_000190995.1_ASM19099v1	Escherichia coli TW10509	TW10509	ftp://ftp.ncbi.nlm.nih.gov/genomes/all/GCA/000/190/995/GCA_000190995.1_ASM19099v1
GCA_000190795.1_ASM19079v1	Escherichia coli E1167	E1167	ftp://ftp.ncbi.nlm.nih.gov/genomes/all/GCA/000/190/795/GCA_000190795.1_ASM19079v1
GCA_000192665.2_ASM19266v2	Escherichia coli O157:H7 str. 1044	1044	ftp://ftp.ncbi.nlm.nih.gov/genomes/all/GCA/000/192/665/GCA_000192665.2_ASM19266v2
GCA_000192685.2_ASM19268v2	Escherichia coli O157:H7 str. 1125	1125	ftp://ftp.ncbi.nlm.nih.gov/genomes/all/GCA/000/192/685/GCA_000192685.2_ASM19268v2
GCA_000194255.1_ASM19425v1	Escherichia coli 95.0941	950.941	ftp://ftp.ncbi.nlm.nih.gov/genomes/all/GCA/000/194/255/GCA_000194255.1_ASM19425v1
GCA_000194295.2_ASM19429v2	Escherichia coli 97.0264	970.264	ftp://ftp.ncbi.nlm.nih.gov/genomes/all/GCA/000/194/295/GCA_000194295.2_ASM19429v2
GCA_000194235.2_ASM19423v2	Escherichia coli 97.0259	970.259	ftp://ftp.ncbi.nlm.nih.gov/genomes/all/GCA/000/194/235/GCA_000194235.2_ASM19423v2
GCA_000194355.2_ASM19435v2	Escherichia coli JB1-95	JB1-95	ftp://ftp.ncbi.nlm.nih.gov/genomes/all/GCA/000/194/355/GCA_000194355.2_ASM19435v2
GCA_000194435.2_ASM19443v2	Escherichia coli 99.0741	990.741	ftp://ftp.ncbi.nlm.nih.gov/genomes/all/GCA/000/194/435/GCA_000194435.2_ASM19443v2
GCA_000194215.2_ASM19421v2	Escherichia coli 97.0246	970.246	ftp://ftp.ncbi.nlm.nih.gov/genomes/all/GCA/000/194/215/GCA_000194215.2_ASM19421v2
GCA_000194415.2_ASM19441v2	Escherichia coli 1.2264	12.264	ftp://ftp.ncbi.nlm.nih.gov/genomes/all/GCA/000/194/415/GCA_000194415.2_ASM19441v2
GCA_000194175.2_ASM19417v2	Escherichia coli 1.2741	12.741	ftp://ftp.ncbi.nlm.nih.gov/genomes/all/GCA/000/194/175/GCA_000194175.2_ASM19417v2
GCA_000194335.2_ASM19433v2	Escherichia coli 4.0522	40.522	ftp://ftp.ncbi.nlm.nih.gov/genomes/all/GCA/000/194/335/GCA_000194335.2_ASM19433v2
GCA_000194685.2_ASM19468v2	Escherichia coli TW07793	TW07793	ftp://ftp.ncbi.nlm.nih.gov/genomes/all/GCA/000/194/685/GCA_000194685.2_ASM19468v2
GCA_000194555.2_ASM19455v2	Escherichia coli 2.4168	24.168	ftp://ftp.ncbi.nlm.nih.gov/genomes/all/GCA/000/194/555/GCA_000194555.2_ASM19455v2
GCA_000194665.2_ASM19466v2	Escherichia coli 3003	3003	ftp://ftp.ncbi.nlm.nih.gov/genomes/all/GCA/000/194/665/GCA_000194665.2_ASM19466v2
GCA_000194645.2_ASM19464v2	Escherichia coli 3.2303	32.303	ftp://ftp.ncbi.nlm.nih.gov/genomes/all/GCA/000/194/645/GCA_000194645.2_ASM19464v2
GCA_000194705.2_ASM19470v2	Escherichia coli B41	B41	ftp://ftp.ncbi.nlm.nih.gov/genomes/all/GCA/000/194/705/GCA_000194705.2_ASM19470v2
GCA_000194475.2_ASM19447v2	Escherichia coli 9.1649	91.649	ftp://ftp.ncbi.nlm.nih.gov/genomes/all/GCA/000/194/475/GCA_000194475.2_ASM19447v2
GCA_000194395.2_ASM19439v2	Escherichia coli 5.0959	50.959	ftp://ftp.ncbi.nlm.nih.gov/genomes/all/GCA/000/194/395/GCA_000194395.2_ASM19439v2
GCA_000194725.2_ASM19472v2	Escherichia coli 900105 (10e)	900105 (10e)	ftp://ftp.ncbi.nlm.nih.gov/genomes/all/GCA/000/194/725/GCA_000194725.2_ASM19472v2
GCA_000194535.2_ASM19453v2	Escherichia coli 2.3916	23.916	ftp://ftp.ncbi.nlm.nih.gov/genomes/all/GCA/000/194/535/GCA_000194535.2_ASM19453v2
GCA_000194495.2_ASM19449v2	Escherichia coli 4.0967	40.967	ftp://ftp.ncbi.nlm.nih.gov/genomes/all/GCA/000/194/495/GCA_000194495.2_ASM19449v2
GCA_000194575.2_ASM19457v2	Escherichia coli STEC_7v	STEC_7v	ftp://ftp.ncbi.nlm.nih.gov/genomes/all/GCA/000/194/575/GCA_000194575.2_ASM19457v2
GCA_000211395.2_ASM21139v1	Escherichia coli AA86	AA86	ftp://ftp.ncbi.nlm.nih.gov/genomes/all/GCA/000/211/395/GCA_000211395.2_ASM21139v1
GCA_000212715.2_ASM21271v2	Escherichia coli UMNK88	UMNK88	ftp://ftp.ncbi.nlm.nih.gov/genomes/all/GCA/000/212/715/GCA_000212715.2_ASM21271v2
GCA_000285375.1_ASM28537v1	Escherichia coli HM605	HM605	ftp://ftp.ncbi.nlm.nih.gov/genomes/all/GCA/000/285/375/GCA_000285375.1_ASM28537v1
GCA_000215245.2_ASM21524v2	Escherichia coli 96.154	96154	ftp://ftp.ncbi.nlm.nih.gov/genomes/all/GCA/000/215/245/GCA_000215245.2_ASM21524v2
GCA_000215145.2_ASM21514v2	Escherichia coli 5.0588	50.588	ftp://ftp.ncbi.nlm.nih.gov/genomes/all/GCA/000/215/145/GCA_000215145.2_ASM21514v2
GCA_000215185.2_ASM21518v2	Escherichia coli 96.0497	960.497	ftp://ftp.ncbi.nlm.nih.gov/genomes/all/GCA/000/215/185/GCA_000215185.2_ASM21518v2
GCA_000215285.2_ASM21528v2	Escherichia coli 3.3884	33.884	ftp://ftp.ncbi.nlm.nih.gov/genomes/all/GCA/000/215/285/GCA_000215285.2_ASM21528v2
GCA_000215225.2_ASM21522v2	Escherichia coli 93.0624	930.624	ftp://ftp.ncbi.nlm.nih.gov/genomes/all/GCA/000/215/225/GCA_000215225.2_ASM21522v2
GCA_000215205.2_ASM21520v2	Escherichia coli 3.2608	32.608	ftp://ftp.ncbi.nlm.nih.gov/genomes/all/GCA/000/215/205/GCA_000215205.2_ASM21520v2
GCA_000215165.1_ASM21516v1	Escherichia coli H30	H30	ftp://ftp.ncbi.nlm.nih.gov/genomes/all/GCA/000/215/165/GCA_000215165.1_ASM21516v1
GCA_000215265.2_ASM21526v2	Escherichia coli 9.0111	90.111	ftp://ftp.ncbi.nlm.nih.gov/genomes/all/GCA/000/215/265/GCA_000215265.2_ASM21526v2
GCA_000215685.3_Ecoli.O104_H4.LB226692_2.0	Escherichia coli O104:H4 str. LB226692	LB226692	ftp://ftp.ncbi.nlm.nih.gov/genomes/all/GCA/000/215/685/GCA_000215685.3_Ecoli.O104_H4.LB226692_2.0
GCA_000217695.2_ASM21769v2	Escherichia coli O104:H4 str. TY-2482	TY-2482	ftp://ftp.ncbi.nlm.nih.gov/genomes/all/GCA/000/217/695/GCA_000217695.2_ASM21769v2
GCA_000217975.2_ASM21797v2	Escherichia coli O104:H4 str. H112180280	H112180280	ftp://ftp.ncbi.nlm.nih.gov/genomes/all/GCA/000/217/975/GCA_000217975.2_ASM21797v2
GCA_000219155.2_Ecoli_H112180541_1.0	Escherichia coli O104:H4 str. H112180541	H112180541	ftp://ftp.ncbi.nlm.nih.gov/genomes/all/GCA/000/219/155/GCA_000219155.2_Ecoli_H112180541_1.0
GCA_000220805.2_Ecoli_C227-11_1.0	Escherichia coli O104:H4 str. C227-11	C227-11	ftp://ftp.ncbi.nlm.nih.gov/genomes/all/GCA/000/220/805/GCA_000220805.2_Ecoli_C227-11_1.0
GCA_000221065.2_Ecoli.O104_H4.01-09591_1.0	Escherichia coli O104:H4 str. 01-09591	01-09591	ftp://ftp.ncbi.nlm.nih.gov/genomes/all/GCA/000/221/065/GCA_000221065.2_Ecoli.O104_H4.01-09591_1.0
GCA_000221905.2_E.coli_0104_H4_IonTorrent_1.0	Escherichia coli O104:H4 str. TY-2482	TY-2482	ftp://ftp.ncbi.nlm.nih.gov/genomes/all/GCA/000/221/905/GCA_000221905.2_E.coli_0104_H4_IonTorrent_1.0
GCA_000221885.1_E.coli_0104_H4_Illumina_1.0	Escherichia coli O104:H4 str. TY-2482	TY-2482	ftp://ftp.ncbi.nlm.nih.gov/genomes/all/GCA/000/221/885/GCA_000221885.1_E.coli_0104_H4_Illumina_1.0
GCA_000226585.1_ASM22658v1	Escherichia coli XH140A	XH140A	ftp://ftp.ncbi.nlm.nih.gov/genomes/all/GCA/000/226/585/GCA_000226585.1_ASM22658v1
GCA_000222525.2_ASM22252v2	Escherichia coli O104:H4 str. H112180540	H112180540	ftp://ftp.ncbi.nlm.nih.gov/genomes/all/GCA/000/222/525/GCA_000222525.2_ASM22252v2
GCA_000222545.2_ASM22254v2	Escherichia coli O104:H4 str. H112180283	H112180283	ftp://ftp.ncbi.nlm.nih.gov/genomes/all/GCA/000/222/545/GCA_000222545.2_ASM22254v2
GCA_000222505.2_ASM22250v2	Escherichia coli O104:H4 str. H112180282	H112180282	ftp://ftp.ncbi.nlm.nih.gov/genomes/all/GCA/000/222/505/GCA_000222505.2_ASM22250v2
GCA_000223035.2_ASM22303v2	Escherichia coli O104:H4 str. GOS2	GOS2	ftp://ftp.ncbi.nlm.nih.gov/genomes/all/GCA/000/223/035/GCA_000223035.2_ASM22303v2
GCA_000223015.2_ASM22301v2	Escherichia coli O104:H4 str. GOS1	GOS1	ftp://ftp.ncbi.nlm.nih.gov/genomes/all/GCA/000/223/015/GCA_000223015.2_ASM22301v2
GCA_000224395.2_ASM22439v2	Escherichia coli XH001	XH001	ftp://ftp.ncbi.nlm.nih.gov/genomes/all/GCA/000/224/395/GCA_000224395.2_ASM22439v2
GCA_000225165.2_ASM22516v2	Escherichia coli G58-1	G58-1	ftp://ftp.ncbi.nlm.nih.gov/genomes/all/GCA/000/225/165/GCA_000225165.2_ASM22516v2
GCA_000225025.2_ASM22502v2	Escherichia coli STEC_B2F1	STEC_B2F1	ftp://ftp.ncbi.nlm.nih.gov/genomes/all/GCA/000/225/025/GCA_000225025.2_ASM22502v2
GCA_000225045.2_ASM22504v2	Escherichia coli STEC_C165-02	STEC_C165-02	ftp://ftp.ncbi.nlm.nih.gov/genomes/all/GCA/000/225/045/GCA_000225045.2_ASM22504v2
GCA_000225105.2_ASM22510v2	Escherichia coli STEC_94C	STEC_94C	ftp://ftp.ncbi.nlm.nih.gov/genomes/all/GCA/000/225/105/GCA_000225105.2_ASM22510v2
GCA_000225225.2_ASM22522v2	Escherichia coli STEC_S1191	STEC_S1191	ftp://ftp.ncbi.nlm.nih.gov/genomes/all/GCA/000/225/225/GCA_000225225.2_ASM22522v2
GCA_000225145.2_ASM22514v2	Escherichia coli STEC_EH250	STEC_EH250	ftp://ftp.ncbi.nlm.nih.gov/genomes/all/GCA/000/225/145/GCA_000225145.2_ASM22514v2
GCA_000225205.2_ASM22520v2	Escherichia coli STEC_MHI813	STEC_MHI813	ftp://ftp.ncbi.nlm.nih.gov/genomes/all/GCA/000/225/205/GCA_000225205.2_ASM22520v2
GCA_000225245.2_ASM22524v2	Escherichia coli TX1999	TX1999	ftp://ftp.ncbi.nlm.nih.gov/genomes/all/GCA/000/225/245/GCA_000225245.2_ASM22524v2
GCA_000225085.2_ASM22508v2	Escherichia coli 3030-1	3030-1	ftp://ftp.ncbi.nlm.nih.gov/genomes/all/GCA/000/225/085/GCA_000225085.2_ASM22508v2
GCA_000225065.2_ASM22506v2	Escherichia coli 2534-86	2534-86	ftp://ftp.ncbi.nlm.nih.gov/genomes/all/GCA/000/225/065/GCA_000225065.2_ASM22506v2
GCA_000225125.2_ASM22512v2	Escherichia coli STEC_DG131-3	STEC_DG131-3	ftp://ftp.ncbi.nlm.nih.gov/genomes/all/GCA/000/225/125/GCA_000225125.2_ASM22512v2
GCA_000225185.3_ASM22518v3	Escherichia coli STEC_H.I.8	STEC_H.I.8	ftp://ftp.ncbi.nlm.nih.gov/genomes/all/GCA/000/225/185/GCA_000225185.3_ASM22518v3
GCA_000227625.1_ASM22762v1	Escherichia coli O7:K1 str. CE10	CE10	ftp://ftp.ncbi.nlm.nih.gov/genomes/all/GCA/000/227/625/GCA_000227625.1_ASM22762v1
GCA_000235225.1_Esch_coli_09-7901_V2	Escherichia coli O104:H4 str. 09-7901	sep-01	ftp://ftp.ncbi.nlm.nih.gov/genomes/all/GCA/000/235/225/GCA_000235225.1_Esch_coli_09-7901_V2
GCA_000235165.1_Esch_coli_11-4522_V2	Escherichia coli O104:H4 str. 11-4522	nov-22	ftp://ftp.ncbi.nlm.nih.gov/genomes/all/GCA/000/235/165/GCA_000235165.1_Esch_coli_11-4522_V2
GCA_000235265.1_Esch_coli_C236-11_V2	Escherichia coli O104:H4 str. C236-11	C236-11	ftp://ftp.ncbi.nlm.nih.gov/genomes/all/GCA/000/235/265/GCA_000235265.1_Esch_coli_C236-11_V2
GCA_000235285.1_Esch_coli_C227-11_V2	Escherichia coli O104:H4 str. C227-11	C227-11	ftp://ftp.ncbi.nlm.nih.gov/genomes/all/GCA/000/235/285/GCA_000235285.1_Esch_coli_C227-11_V2
GCA_000235125.1_Esch_coli_11-4632_C1_V2	Escherichia coli O104:H4 str. 11-4632 C1	11-4632 C1	ftp://ftp.ncbi.nlm.nih.gov/genomes/all/GCA/000/235/125/GCA_000235125.1_Esch_coli_11-4632_C1_V2
GCA_000235085.1_Esch_coli_11-4632_C3_V2	Escherichia coli O104:H4 str. 11-4632 C3	11-4632 C3	ftp://ftp.ncbi.nlm.nih.gov/genomes/all/GCA/000/235/085/GCA_000235085.1_Esch_coli_11-4632_C3_V2
GCA_000235245.1_Esch_coli_04-8351_V2	Escherichia coli O104:H4 str. 04-8351	abr-51	ftp://ftp.ncbi.nlm.nih.gov/genomes/all/GCA/000/235/245/GCA_000235245.1_Esch_coli_04-8351_V2
GCA_000235185.1_Esch_coli_11-4404_V2	Escherichia coli O104:H4 str. 11-4404	nov-04	ftp://ftp.ncbi.nlm.nih.gov/genomes/all/GCA/000/235/185/GCA_000235185.1_Esch_coli_11-4404_V2
GCA_000235045.1_Esch_coli_11-4632_C5_V2	Escherichia coli O104:H4 str. 11-4632 C5	11-4632 C5	ftp://ftp.ncbi.nlm.nih.gov/genomes/all/GCA/000/235/045/GCA_000235045.1_Esch_coli_11-4632_C5_V2
GCA_000235205.1_Esch_coli_11-3677_V2	Escherichia coli O104:H4 str. 11-3677	nov-77	ftp://ftp.ncbi.nlm.nih.gov/genomes/all/GCA/000/235/205/GCA_000235205.1_Esch_coli_11-3677_V2
GCA_000235145.1_Esch_coli_11-4623_V2	Escherichia coli O104:H4 str. 11-4623	nov-23	ftp://ftp.ncbi.nlm.nih.gov/genomes/all/GCA/000/235/145/GCA_000235145.1_Esch_coli_11-4623_V2
GCA_000235065.1_Esch_coli_11-4632_C4_V2	Escherichia coli O104:H4 str. 11-4632 C4	11-4632 C4	ftp://ftp.ncbi.nlm.nih.gov/genomes/all/GCA/000/235/065/GCA_000235065.1_Esch_coli_11-4632_C4_V2
GCA_000235105.1_Esch_coli_11-4632_C2_V2	Escherichia coli O104:H4 str. 11-4632 C2	11-4632 C2	ftp://ftp.ncbi.nlm.nih.gov/genomes/all/GCA/000/235/105/GCA_000235105.1_Esch_coli_11-4632_C2_V2
GCA_000220005.2_ASM22000v2	Escherichia coli UMNF18	UMNF18	ftp://ftp.ncbi.nlm.nih.gov/genomes/all/GCA/000/220/005/GCA_000220005.2_ASM22000v2
GCA_000233675.2_ASM23367v2	Escherichia coli cloneA_i1	cloneA_i1	ftp://ftp.ncbi.nlm.nih.gov/genomes/all/GCA/000/233/675/GCA_000233675.2_ASM23367v2
GCA_000233875.1_ASM23387v1	Escherichia coli str. 'clone D i2'	clone D i2	ftp://ftp.ncbi.nlm.nih.gov/genomes/all/GCA/000/233/875/GCA_000233875.1_ASM23387v1
GCA_000233895.1_ASM23389v1	Escherichia coli str. 'clone D i14'	clone D i14	ftp://ftp.ncbi.nlm.nih.gov/genomes/all/GCA/000/233/895/GCA_000233895.1_ASM23389v1
GCA_000234255.3_ASM23425v3	Escherichia coli O91:H21 str. B2F1	B2F1	ftp://ftp.ncbi.nlm.nih.gov/genomes/all/GCA/000/234/255/GCA_000234255.3_ASM23425v3
GCA_000234235.2_ASM23423v2	Escherichia coli O113:H21 str. CL-3	CL-3	ftp://ftp.ncbi.nlm.nih.gov/genomes/all/GCA/000/234/235/GCA_000234235.2_ASM23423v2
GCA_000234315.2_ASM23431v2	Escherichia coli O145:H28 str. 4865/96	4865/96	ftp://ftp.ncbi.nlm.nih.gov/genomes/all/GCA/000/234/315/GCA_000234315.2_ASM23431v2
GCA_000234275.3_ASM23427v3	Escherichia coli O121:H19 str. MT#2	MT#2	ftp://ftp.ncbi.nlm.nih.gov/genomes/all/GCA/000/234/275/GCA_000234275.3_ASM23427v3
GCA_000234295.2_ASM23429v2	Escherichia coli O45:H2 str. 03-EN-705	03-EN-705	ftp://ftp.ncbi.nlm.nih.gov/genomes/all/GCA/000/234/295/GCA_000234295.2_ASM23429v2
GCA_000234215.2_ASM23421v2	Escherichia coli O157:H- str. 493-89	493-89	ftp://ftp.ncbi.nlm.nih.gov/genomes/all/GCA/000/234/215/GCA_000234215.2_ASM23421v2
GCA_000234605.2_ASM23460v2	Escherichia coli O103:H25 str. NIPH-11060424	NIPH-11060424	ftp://ftp.ncbi.nlm.nih.gov/genomes/all/GCA/000/234/605/GCA_000234605.2_ASM23460v2
GCA_000350185.1_ASM35018v1	Escherichia coli str. K-12 substr. MDS42	K-12 substr. MDS42	ftp://ftp.ncbi.nlm.nih.gov/genomes/all/GCA/000/350/185/GCA_000350185.1_ASM35018v1
GCA_000242055.1_Esch_coli_TA124_V1	Escherichia coli TA124	TA124	ftp://ftp.ncbi.nlm.nih.gov/genomes/all/GCA/000/242/055/GCA_000242055.1_Esch_coli_TA124_V1
GCA_000242035.1_Esch_coli_H494_V1	Escherichia coli H494	H494	ftp://ftp.ncbi.nlm.nih.gov/genomes/all/GCA/000/242/035/GCA_000242035.1_Esch_coli_H494_V1
GCA_000241995.1_Esch_coli_E101_V1	Escherichia coli E101	E101	ftp://ftp.ncbi.nlm.nih.gov/genomes/all/GCA/000/241/995/GCA_000241995.1_Esch_coli_E101_V1
GCA_000242015.1_Esch_coli_B093_V1	Escherichia coli B093	B093	ftp://ftp.ncbi.nlm.nih.gov/genomes/all/GCA/000/242/015/GCA_000242015.1_Esch_coli_B093_V1
GCA_000241975.1_Esch_coli_H397_V1	Escherichia coli H397	H397	ftp://ftp.ncbi.nlm.nih.gov/genomes/all/GCA/000/241/975/GCA_000241975.1_Esch_coli_H397_V1
GCA_000243195.1_Esch_coli_4_1_47FAA_V1	Escherichia coli 4_1_47FAA	4_1_47FAA	ftp://ftp.ncbi.nlm.nih.gov/genomes/all/GCA/000/243/195/GCA_000243195.1_Esch_coli_4_1_47FAA_V1
GCA_000245515.1_ASM24551v1	Escherichia coli O55:H7 str. RM12579	RM12579	ftp://ftp.ncbi.nlm.nih.gov/genomes/all/GCA/000/245/515/GCA_000245515.1_ASM24551v1
GCA_000247665.4_EcoliT22_2.0	Escherichia coli O157:H43 str. T22	T22	ftp://ftp.ncbi.nlm.nih.gov/genomes/all/GCA/000/247/665/GCA_000247665.4_EcoliT22_2.0
GCA_000250315.2_ASM25031v2	Escherichia coli DEC13A	DEC13A	ftp://ftp.ncbi.nlm.nih.gov/genomes/all/GCA/000/250/315/GCA_000250315.2_ASM25031v2
GCA_000250335.2_ASM25033v2	Escherichia coli DEC13B	DEC13B	ftp://ftp.ncbi.nlm.nih.gov/genomes/all/GCA/000/250/335/GCA_000250335.2_ASM25033v2
GCA_000250415.2_ASM25041v2	Escherichia coli DEC14A	DEC14A	ftp://ftp.ncbi.nlm.nih.gov/genomes/all/GCA/000/250/415/GCA_000250415.2_ASM25041v2
GCA_000250395.2_ASM25039v2	Escherichia coli DEC13E	DEC13E	ftp://ftp.ncbi.nlm.nih.gov/genomes/all/GCA/000/250/395/GCA_000250395.2_ASM25039v2
GCA_000249655.2_ASM24965v2	Escherichia coli DEC6D	DEC6D	ftp://ftp.ncbi.nlm.nih.gov/genomes/all/GCA/000/249/655/GCA_000249655.2_ASM24965v2
GCA_000250375.2_ASM25037v2	Escherichia coli DEC13D	DEC13D	ftp://ftp.ncbi.nlm.nih.gov/genomes/all/GCA/000/250/375/GCA_000250375.2_ASM25037v2
GCA_000249675.2_ASM24967v2	Escherichia coli DEC6E	DEC6E	ftp://ftp.ncbi.nlm.nih.gov/genomes/all/GCA/000/249/675/GCA_000249675.2_ASM24967v2
GCA_000249155.2_ASM24915v2	Escherichia coli DEC2A	DEC2A	ftp://ftp.ncbi.nlm.nih.gov/genomes/all/GCA/000/249/155/GCA_000249155.2_ASM24915v2
GCA_000249215.2_ASM24921v2	Escherichia coli DEC2D	DEC2D	ftp://ftp.ncbi.nlm.nih.gov/genomes/all/GCA/000/249/215/GCA_000249215.2_ASM24921v2
GCA_000249055.2_ASM24905v2	Escherichia coli DEC1A	DEC1A	ftp://ftp.ncbi.nlm.nih.gov/genomes/all/GCA/000/249/055/GCA_000249055.2_ASM24905v2
GCA_000249635.2_ASM24963v2	Escherichia coli DEC6C	DEC6C	ftp://ftp.ncbi.nlm.nih.gov/genomes/all/GCA/000/249/635/GCA_000249635.2_ASM24963v2
GCA_000250195.2_ASM25019v2	Escherichia coli DEC11E	DEC11E	ftp://ftp.ncbi.nlm.nih.gov/genomes/all/GCA/000/250/195/GCA_000250195.2_ASM25019v2
GCA_000249175.2_ASM24917v2	Escherichia coli DEC2B	DEC2B	ftp://ftp.ncbi.nlm.nih.gov/genomes/all/GCA/000/249/175/GCA_000249175.2_ASM24917v2
GCA_000249775.2_ASM24977v2	Escherichia coli DEC7E	DEC7E	ftp://ftp.ncbi.nlm.nih.gov/genomes/all/GCA/000/249/775/GCA_000249775.2_ASM24977v2
GCA_000250455.2_ASM25045v2	Escherichia coli DEC14C	DEC14C	ftp://ftp.ncbi.nlm.nih.gov/genomes/all/GCA/000/250/455/GCA_000250455.2_ASM25045v2
GCA_000249135.2_ASM24913v2	Escherichia coli DEC1E	DEC1E	ftp://ftp.ncbi.nlm.nih.gov/genomes/all/GCA/000/249/135/GCA_000249135.2_ASM24913v2
GCA_000249115.2_ASM24911v2	Escherichia coli DEC1D	DEC1D	ftp://ftp.ncbi.nlm.nih.gov/genomes/all/GCA/000/249/115/GCA_000249115.2_ASM24911v2
GCA_000250075.2_ASM25007v2	Escherichia coli DEC10E	DEC10E	ftp://ftp.ncbi.nlm.nih.gov/genomes/all/GCA/000/250/075/GCA_000250075.2_ASM25007v2
GCA_000250475.2_ASM25047v2	Escherichia coli DEC14D	DEC14D	ftp://ftp.ncbi.nlm.nih.gov/genomes/all/GCA/000/250/475/GCA_000250475.2_ASM25047v2
GCA_000249935.2_ASM24993v2	Escherichia coli DEC9C	DEC9C	ftp://ftp.ncbi.nlm.nih.gov/genomes/all/GCA/000/249/935/GCA_000249935.2_ASM24993v2
GCA_000249075.2_ASM24907v2	Escherichia coli DEC1B	DEC1B	ftp://ftp.ncbi.nlm.nih.gov/genomes/all/GCA/000/249/075/GCA_000249075.2_ASM24907v2
GCA_000250535.2_ASM25053v2	Escherichia coli DEC15C	DEC15C	ftp://ftp.ncbi.nlm.nih.gov/genomes/all/GCA/000/250/535/GCA_000250535.2_ASM25053v2
GCA_000249235.2_ASM24923v2	Escherichia coli DEC2E	DEC2E	ftp://ftp.ncbi.nlm.nih.gov/genomes/all/GCA/000/249/235/GCA_000249235.2_ASM24923v2
GCA_000250555.2_ASM25055v2	Escherichia coli DEC15D	DEC15D	ftp://ftp.ncbi.nlm.nih.gov/genomes/all/GCA/000/250/555/GCA_000250555.2_ASM25055v2
GCA_000250115.2_ASM25011v2	Escherichia coli DEC11A	DEC11A	ftp://ftp.ncbi.nlm.nih.gov/genomes/all/GCA/000/250/115/GCA_000250115.2_ASM25011v2
GCA_000250575.2_ASM25057v2	Escherichia coli DEC15E	DEC15E	ftp://ftp.ncbi.nlm.nih.gov/genomes/all/GCA/000/250/575/GCA_000250575.2_ASM25057v2
GCA_000250135.2_ASM25013v2	Escherichia coli DEC11B	DEC11B	ftp://ftp.ncbi.nlm.nih.gov/genomes/all/GCA/000/250/135/GCA_000250135.2_ASM25013v2
GCA_000249555.2_ASM24955v2	Escherichia coli DEC5D	DEC5D	ftp://ftp.ncbi.nlm.nih.gov/genomes/all/GCA/000/249/555/GCA_000249555.2_ASM24955v2
GCA_000249715.2_ASM24971v2	Escherichia coli DEC7B	DEC7B	ftp://ftp.ncbi.nlm.nih.gov/genomes/all/GCA/000/249/715/GCA_000249715.2_ASM24971v2
GCA_000250495.2_ASM25049v2	Escherichia coli DEC15A	DEC15A	ftp://ftp.ncbi.nlm.nih.gov/genomes/all/GCA/000/250/495/GCA_000250495.2_ASM25049v2
GCA_000249695.2_ASM24969v2	Escherichia coli DEC7A	DEC7A	ftp://ftp.ncbi.nlm.nih.gov/genomes/all/GCA/000/249/695/GCA_000249695.2_ASM24969v2
GCA_000250515.2_ASM25051v2	Escherichia coli DEC15B	DEC15B	ftp://ftp.ncbi.nlm.nih.gov/genomes/all/GCA/000/250/515/GCA_000250515.2_ASM25051v2
GCA_000250435.2_ASM25043v2	Escherichia coli DEC14B	DEC14B	ftp://ftp.ncbi.nlm.nih.gov/genomes/all/GCA/000/250/435/GCA_000250435.2_ASM25043v2
GCA_000249095.2_ASM24909v2	Escherichia coli DEC1C	DEC1C	ftp://ftp.ncbi.nlm.nih.gov/genomes/all/GCA/000/249/095/GCA_000249095.2_ASM24909v2
GCA_000250355.2_ASM25035v2	Escherichia coli DEC13C	DEC13C	ftp://ftp.ncbi.nlm.nih.gov/genomes/all/GCA/000/250/355/GCA_000250355.2_ASM25035v2
GCA_000250295.2_ASM25029v2	Escherichia coli DEC12E	DEC12E	ftp://ftp.ncbi.nlm.nih.gov/genomes/all/GCA/000/250/295/GCA_000250295.2_ASM25029v2
GCA_000249195.2_ASM24919v2	Escherichia coli DEC2C	DEC2C	ftp://ftp.ncbi.nlm.nih.gov/genomes/all/GCA/000/249/195/GCA_000249195.2_ASM24919v2
GCA_000250175.2_ASM25017v2	Escherichia coli DEC11D	DEC11D	ftp://ftp.ncbi.nlm.nih.gov/genomes/all/GCA/000/250/175/GCA_000250175.2_ASM25017v2
GCA_000249735.2_ASM24973v2	Escherichia coli DEC7C	DEC7C	ftp://ftp.ncbi.nlm.nih.gov/genomes/all/GCA/000/249/735/GCA_000249735.2_ASM24973v2
GCA_000249875.2_ASM24987v2	Escherichia coli DEC8E	DEC8E	ftp://ftp.ncbi.nlm.nih.gov/genomes/all/GCA/000/249/875/GCA_000249875.2_ASM24987v2
GCA_000249615.2_ASM24961v2	Escherichia coli DEC6B	DEC6B	ftp://ftp.ncbi.nlm.nih.gov/genomes/all/GCA/000/249/615/GCA_000249615.2_ASM24961v2
GCA_000249535.2_ASM24953v2	Escherichia coli DEC5C	DEC5C	ftp://ftp.ncbi.nlm.nih.gov/genomes/all/GCA/000/249/535/GCA_000249535.2_ASM24953v2
GCA_000249755.2_ASM24975v2	Escherichia coli DEC7D	DEC7D	ftp://ftp.ncbi.nlm.nih.gov/genomes/all/GCA/000/249/755/GCA_000249755.2_ASM24975v2
GCA_000250215.2_ASM25021v2	Escherichia coli DEC12A	DEC12A	ftp://ftp.ncbi.nlm.nih.gov/genomes/all/GCA/000/250/215/GCA_000250215.2_ASM25021v2
GCA_000249915.2_ASM24991v2	Escherichia coli DEC9B	DEC9B	ftp://ftp.ncbi.nlm.nih.gov/genomes/all/GCA/000/249/915/GCA_000249915.2_ASM24991v2
GCA_000249995.2_ASM24999v2	Escherichia coli DEC10A	DEC10A	ftp://ftp.ncbi.nlm.nih.gov/genomes/all/GCA/000/249/995/GCA_000249995.2_ASM24999v2
GCA_000249815.2_ASM24981v2	Escherichia coli DEC8B	DEC8B	ftp://ftp.ncbi.nlm.nih.gov/genomes/all/GCA/000/249/815/GCA_000249815.2_ASM24981v2
GCA_000249495.2_ASM24949v2	Escherichia coli DEC5A	DEC5A	ftp://ftp.ncbi.nlm.nih.gov/genomes/all/GCA/000/249/495/GCA_000249495.2_ASM24949v2
GCA_000249375.2_ASM24937v2	Escherichia coli DEC4A	DEC4A	ftp://ftp.ncbi.nlm.nih.gov/genomes/all/GCA/000/249/375/GCA_000249375.2_ASM24937v2
GCA_000249435.2_ASM24943v2	Escherichia coli DEC4D	DEC4D	ftp://ftp.ncbi.nlm.nih.gov/genomes/all/GCA/000/249/435/GCA_000249435.2_ASM24943v2
GCA_000249595.2_ASM24959v2	Escherichia coli DEC6A	DEC6A	ftp://ftp.ncbi.nlm.nih.gov/genomes/all/GCA/000/249/595/GCA_000249595.2_ASM24959v2
GCA_000250275.2_ASM25027v2	Escherichia coli DEC12D	DEC12D	ftp://ftp.ncbi.nlm.nih.gov/genomes/all/GCA/000/250/275/GCA_000250275.2_ASM25027v2
GCA_000250055.2_ASM25005v2	Escherichia coli DEC10D	DEC10D	ftp://ftp.ncbi.nlm.nih.gov/genomes/all/GCA/000/250/055/GCA_000250055.2_ASM25005v2
GCA_000249475.2_ASM24947v2	Escherichia coli DEC4F	DEC4F	ftp://ftp.ncbi.nlm.nih.gov/genomes/all/GCA/000/249/475/GCA_000249475.2_ASM24947v2
GCA_000249355.2_ASM24935v2	Escherichia coli DEC3F	DEC3F	ftp://ftp.ncbi.nlm.nih.gov/genomes/all/GCA/000/249/355/GCA_000249355.2_ASM24935v2
GCA_000249895.2_ASM24989v2	Escherichia coli DEC9A	DEC9A	ftp://ftp.ncbi.nlm.nih.gov/genomes/all/GCA/000/249/895/GCA_000249895.2_ASM24989v2
GCA_000249455.2_ASM24945v2	Escherichia coli DEC4E	DEC4E	ftp://ftp.ncbi.nlm.nih.gov/genomes/all/GCA/000/249/455/GCA_000249455.2_ASM24945v2
GCA_000249975.2_ASM24997v2	Escherichia coli DEC9E	DEC9E	ftp://ftp.ncbi.nlm.nih.gov/genomes/all/GCA/000/249/975/GCA_000249975.2_ASM24997v2
GCA_000249315.2_ASM24931v2	Escherichia coli DEC3D	DEC3D	ftp://ftp.ncbi.nlm.nih.gov/genomes/all/GCA/000/249/315/GCA_000249315.2_ASM24931v2
GCA_000249255.2_ASM24925v2	Escherichia coli DEC3A	DEC3A	ftp://ftp.ncbi.nlm.nih.gov/genomes/all/GCA/000/249/255/GCA_000249255.2_ASM24925v2
GCA_000250255.2_ASM25025v2	Escherichia coli DEC12C	DEC12C	ftp://ftp.ncbi.nlm.nih.gov/genomes/all/GCA/000/250/255/GCA_000250255.2_ASM25025v2
GCA_000249855.2_ASM24985v2	Escherichia coli DEC8D	DEC8D	ftp://ftp.ncbi.nlm.nih.gov/genomes/all/GCA/000/249/855/GCA_000249855.2_ASM24985v2
GCA_000249295.2_ASM24929v2	Escherichia coli DEC3C	DEC3C	ftp://ftp.ncbi.nlm.nih.gov/genomes/all/GCA/000/249/295/GCA_000249295.2_ASM24929v2
GCA_000249515.2_ASM24951v2	Escherichia coli DEC5B	DEC5B	ftp://ftp.ncbi.nlm.nih.gov/genomes/all/GCA/000/249/515/GCA_000249515.2_ASM24951v2
GCA_000249955.2_ASM24995v2	Escherichia coli DEC9D	DEC9D	ftp://ftp.ncbi.nlm.nih.gov/genomes/all/GCA/000/249/955/GCA_000249955.2_ASM24995v2
GCA_000250235.2_ASM25023v2	Escherichia coli DEC12B	DEC12B	ftp://ftp.ncbi.nlm.nih.gov/genomes/all/GCA/000/250/235/GCA_000250235.2_ASM25023v2
GCA_000249275.2_ASM24927v2	Escherichia coli DEC3B	DEC3B	ftp://ftp.ncbi.nlm.nih.gov/genomes/all/GCA/000/249/275/GCA_000249275.2_ASM24927v2
GCA_000249335.2_ASM24933v2	Escherichia coli DEC3E	DEC3E	ftp://ftp.ncbi.nlm.nih.gov/genomes/all/GCA/000/249/335/GCA_000249335.2_ASM24933v2
GCA_000250035.2_ASM25003v2	Escherichia coli DEC10C	DEC10C	ftp://ftp.ncbi.nlm.nih.gov/genomes/all/GCA/000/250/035/GCA_000250035.2_ASM25003v2
GCA_000249415.2_ASM24941v2	Escherichia coli DEC4C	DEC4C	ftp://ftp.ncbi.nlm.nih.gov/genomes/all/GCA/000/249/415/GCA_000249415.2_ASM24941v2
GCA_000250155.2_ASM25015v2	Escherichia coli DEC11C	DEC11C	ftp://ftp.ncbi.nlm.nih.gov/genomes/all/GCA/000/250/155/GCA_000250155.2_ASM25015v2
GCA_000250015.2_ASM25001v2	Escherichia coli DEC10B	DEC10B	ftp://ftp.ncbi.nlm.nih.gov/genomes/all/GCA/000/250/015/GCA_000250015.2_ASM25001v2
GCA_000249395.2_ASM24939v2	Escherichia coli DEC4B	DEC4B	ftp://ftp.ncbi.nlm.nih.gov/genomes/all/GCA/000/249/395/GCA_000249395.2_ASM24939v2
GCA_000249795.2_ASM24979v2	Escherichia coli DEC8A	DEC8A	ftp://ftp.ncbi.nlm.nih.gov/genomes/all/GCA/000/249/795/GCA_000249795.2_ASM24979v2
GCA_000249575.2_ASM24957v2	Escherichia coli DEC5E	DEC5E	ftp://ftp.ncbi.nlm.nih.gov/genomes/all/GCA/000/249/575/GCA_000249575.2_ASM24957v2
GCA_000250095.2_ASM25009v2	Escherichia coli DEC10F	DEC10F	ftp://ftp.ncbi.nlm.nih.gov/genomes/all/GCA/000/250/095/GCA_000250095.2_ASM25009v2
GCA_000249835.2_ASM24983v2	Escherichia coli DEC8C	DEC8C	ftp://ftp.ncbi.nlm.nih.gov/genomes/all/GCA/000/249/835/GCA_000249835.2_ASM24983v2
GCA_000252805.2_ASM25280v2	Escherichia coli SCI-07	SCI-07	ftp://ftp.ncbi.nlm.nih.gov/genomes/all/GCA/000/252/805/GCA_000252805.2_ASM25280v2
GCA_000257275.1_ASM25727v1	Escherichia coli P12b	P12b	ftp://ftp.ncbi.nlm.nih.gov/genomes/all/GCA/000/257/275/GCA_000257275.1_ASM25727v1
GCA_000258145.1_ASM25814v1	Escherichia coli W	W	ftp://ftp.ncbi.nlm.nih.gov/genomes/all/GCA/000/258/145/GCA_000258145.1_ASM25814v1
GCA_000258025.1_ASM25802v1	Escherichia coli KO11FL	KO11FL	ftp://ftp.ncbi.nlm.nih.gov/genomes/all/GCA/000/258/025/GCA_000258025.1_ASM25802v1
GCA_000258225.1_ASM25822v1	Escherichia coli W26	W26	ftp://ftp.ncbi.nlm.nih.gov/genomes/all/GCA/000/258/225/GCA_000258225.1_ASM25822v1
GCA_000258635.1_ASM25863v1	Escherichia coli O104:H4 str. ON2010	ON2010	ftp://ftp.ncbi.nlm.nih.gov/genomes/all/GCA/000/258/635/GCA_000258635.1_ASM25863v1
GCA_000258615.1_ASM25861v1	Escherichia coli O104:H4 str. ON2011	ON2011	ftp://ftp.ncbi.nlm.nih.gov/genomes/all/GCA/000/258/615/GCA_000258615.1_ASM25861v1
GCA_000258785.1_EscCol1.0	Escherichia coli NCCP15657	NCCP15657	ftp://ftp.ncbi.nlm.nih.gov/genomes/all/GCA/000/258/785/GCA_000258785.1_EscCol1.0
GCA_000258865.1_ASM25886v1	Escherichia coli J53	J53	ftp://ftp.ncbi.nlm.nih.gov/genomes/all/GCA/000/258/865/GCA_000258865.1_ASM25886v1
GCA_000259135.1_ECAI27.hybrid.1	Escherichia coli AI27	AI27	ftp://ftp.ncbi.nlm.nih.gov/genomes/all/GCA/000/259/135/GCA_000259135.1_ECAI27.hybrid.1
GCA_000259425.1_ASM25942v1	Escherichia coli O32:H37 str. P4	P4	ftp://ftp.ncbi.nlm.nih.gov/genomes/all/GCA/000/259/425/GCA_000259425.1_ASM25942v1
GCA_000259385.1_NCCP15647_1.0	Escherichia coli NCCP15647	NCCP15647	ftp://ftp.ncbi.nlm.nih.gov/genomes/all/GCA/000/259/385/GCA_000259385.1_NCCP15647_1.0
GCA_000259695.1_ASM25969v1	Escherichia coli LCT-EC106	LCT-EC106	ftp://ftp.ncbi.nlm.nih.gov/genomes/all/GCA/000/259/695/GCA_000259695.1_ASM25969v1
GCA_000261145.1_Esch_coli_M919_V2	Escherichia coli M919	M919	ftp://ftp.ncbi.nlm.nih.gov/genomes/all/GCA/000/261/145/GCA_000261145.1_Esch_coli_M919_V2
GCA_000261405.1_Esch_coli_H730_V1	Escherichia coli H730	H730	ftp://ftp.ncbi.nlm.nih.gov/genomes/all/GCA/000/261/405/GCA_000261405.1_Esch_coli_H730_V1
GCA_000261385.1_Esch_coli_B799_V1	Escherichia coli B799	B799	ftp://ftp.ncbi.nlm.nih.gov/genomes/all/GCA/000/261/385/GCA_000261385.1_Esch_coli_B799_V1
GCA_000260475.1_NCCP15658v1.0	Escherichia coli NCCP15658	NCCP15658	ftp://ftp.ncbi.nlm.nih.gov/genomes/all/GCA/000/260/475/GCA_000260475.1_NCCP15658v1.0
GCA_000262125.1_ASM26212v1	Escherichia coli Xuzhou21	Xuzhou21	ftp://ftp.ncbi.nlm.nih.gov/genomes/all/GCA/000/262/125/GCA_000262125.1_ASM26212v1
GCA_000264155.1_ASM26415v1	Escherichia coli 75	75	ftp://ftp.ncbi.nlm.nih.gov/genomes/all/GCA/000/264/155/GCA_000264155.1_ASM26415v1
GCA_000264235.1_ASM26423v1	Escherichia coli CUMT8	CUMT8	ftp://ftp.ncbi.nlm.nih.gov/genomes/all/GCA/000/264/235/GCA_000264235.1_ASM26423v1
GCA_000264095.1_ASM26409v1	Escherichia coli KD1	KD1	ftp://ftp.ncbi.nlm.nih.gov/genomes/all/GCA/000/264/095/GCA_000264095.1_ASM26409v1
GCA_000264195.1_ASM26419v1	Escherichia coli KD2	KD2	ftp://ftp.ncbi.nlm.nih.gov/genomes/all/GCA/000/264/195/GCA_000264195.1_ASM26419v1
GCA_000264215.1_ASM26421v1	Escherichia coli 541-1	541-1	ftp://ftp.ncbi.nlm.nih.gov/genomes/all/GCA/000/264/215/GCA_000264215.1_ASM26421v1
GCA_000264115.1_ASM26411v1	Escherichia coli 541-15	541-15	ftp://ftp.ncbi.nlm.nih.gov/genomes/all/GCA/000/264/115/GCA_000264115.1_ASM26411v1
GCA_000264175.1_ASM26417v1	Escherichia coli HM605	HM605	ftp://ftp.ncbi.nlm.nih.gov/genomes/all/GCA/000/264/175/GCA_000264175.1_ASM26417v1
GCA_000264135.1_ASM26413v1	Escherichia coli 576-1	576-1	ftp://ftp.ncbi.nlm.nih.gov/genomes/all/GCA/000/264/135/GCA_000264135.1_ASM26413v1
GCA_000263895.1_ASM26389v1	Escherichia coli O103:H25 str. CVM9340	CVM9340	ftp://ftp.ncbi.nlm.nih.gov/genomes/all/GCA/000/263/895/GCA_000263895.1_ASM26389v1
GCA_000263995.1_ASM26399v1	Escherichia coli O111:H8 str. CVM9574	CVM9574	ftp://ftp.ncbi.nlm.nih.gov/genomes/all/GCA/000/263/995/GCA_000263995.1_ASM26399v1
GCA_000263915.1_ASM26391v1	Escherichia coli O103:H2 str. CVM9450	CVM9450	ftp://ftp.ncbi.nlm.nih.gov/genomes/all/GCA/000/263/915/GCA_000263915.1_ASM26391v1
GCA_000263935.1_ASM26393v1	Escherichia coli O111:H11 str. CVM9534	CVM9534	ftp://ftp.ncbi.nlm.nih.gov/genomes/all/GCA/000/263/935/GCA_000263935.1_ASM26393v1
GCA_000263975.1_ASM26397v1	Escherichia coli O111:H8 str. CVM9570	CVM9570	ftp://ftp.ncbi.nlm.nih.gov/genomes/all/GCA/000/263/975/GCA_000263975.1_ASM26397v1
GCA_000264035.1_ASM26403v1	Escherichia coli O26:H11 str. CVM10026	CVM10026	ftp://ftp.ncbi.nlm.nih.gov/genomes/all/GCA/000/264/035/GCA_000264035.1_ASM26403v1
GCA_000263955.1_ASM26395v1	Escherichia coli O111:H11 str. CVM9545	CVM9545	ftp://ftp.ncbi.nlm.nih.gov/genomes/all/GCA/000/263/955/GCA_000263955.1_ASM26395v1
GCA_000264015.1_ASM26401v1	Escherichia coli O26:H11 str. CVM9942	CVM9942	ftp://ftp.ncbi.nlm.nih.gov/genomes/all/GCA/000/264/015/GCA_000264015.1_ASM26401v1
GCA_000267185.1_ASM26718v1	Escherichia coli TW10119	TW10119	ftp://ftp.ncbi.nlm.nih.gov/genomes/all/GCA/000/267/185/GCA_000267185.1_ASM26718v1
GCA_000267405.2_ASM26740v2	Escherichia coli TW14301	TW14301	ftp://ftp.ncbi.nlm.nih.gov/genomes/all/GCA/000/267/405/GCA_000267405.2_ASM26740v2
GCA_000267365.2_ASM26736v2	Escherichia coli EC4422	EC4422	ftp://ftp.ncbi.nlm.nih.gov/genomes/all/GCA/000/267/365/GCA_000267365.2_ASM26736v2
GCA_000267385.2_ASM26738v2	Escherichia coli EC4421	EC4421	ftp://ftp.ncbi.nlm.nih.gov/genomes/all/GCA/000/267/385/GCA_000267385.2_ASM26738v2
GCA_000267805.2_ASM26780v2	Escherichia coli PA24	PA24	ftp://ftp.ncbi.nlm.nih.gov/genomes/all/GCA/000/267/805/GCA_000267805.2_ASM26780v2
GCA_000267425.2_ASM26742v2	Escherichia coli O157:H7 str. TW14313	TW14313	ftp://ftp.ncbi.nlm.nih.gov/genomes/all/GCA/000/267/425/GCA_000267425.2_ASM26742v2
GCA_000267905.2_ASM26790v2	Escherichia coli PA5	PA5	ftp://ftp.ncbi.nlm.nih.gov/genomes/all/GCA/000/267/905/GCA_000267905.2_ASM26790v2
GCA_000267705.2_ASM26770v2	Escherichia coli PA33	PA33	ftp://ftp.ncbi.nlm.nih.gov/genomes/all/GCA/000/267/705/GCA_000267705.2_ASM26770v2
GCA_000267005.2_ASM26700v2	Escherichia coli FDA505	FDA505	ftp://ftp.ncbi.nlm.nih.gov/genomes/all/GCA/000/267/005/GCA_000267005.2_ASM26700v2
GCA_000267345.2_ASM26734v2	Escherichia coli EC4013	EC4013	ftp://ftp.ncbi.nlm.nih.gov/genomes/all/GCA/000/267/345/GCA_000267345.2_ASM26734v2
GCA_000267445.2_ASM26744v2	Escherichia coli EC4196	EC4196	ftp://ftp.ncbi.nlm.nih.gov/genomes/all/GCA/000/267/445/GCA_000267445.2_ASM26744v2
GCA_000267225.2_ASM26722v2	Escherichia coli EC1845	EC1845	ftp://ftp.ncbi.nlm.nih.gov/genomes/all/GCA/000/267/225/GCA_000267225.2_ASM26722v2
GCA_000267625.2_ASM26762v2	Escherichia coli TW07945	TW07945	ftp://ftp.ncbi.nlm.nih.gov/genomes/all/GCA/000/267/625/GCA_000267625.2_ASM26762v2
GCA_000267725.2_ASM26772v2	Escherichia coli PA32	PA32	ftp://ftp.ncbi.nlm.nih.gov/genomes/all/GCA/000/267/725/GCA_000267725.2_ASM26772v2
GCA_000267685.2_ASM26768v2	Escherichia coli PA39	PA39	ftp://ftp.ncbi.nlm.nih.gov/genomes/all/GCA/000/267/685/GCA_000267685.2_ASM26768v2
GCA_000267785.2_ASM26778v2	Escherichia coli PA25	PA25	ftp://ftp.ncbi.nlm.nih.gov/genomes/all/GCA/000/267/785/GCA_000267785.2_ASM26778v2
GCA_000267925.2_ASM26792v2	Escherichia coli PA3	PA3	ftp://ftp.ncbi.nlm.nih.gov/genomes/all/GCA/000/267/925/GCA_000267925.2_ASM26792v2
GCA_000267745.2_ASM26774v2	Escherichia coli PA31	PA31	ftp://ftp.ncbi.nlm.nih.gov/genomes/all/GCA/000/267/745/GCA_000267745.2_ASM26774v2
GCA_000267205.2_ASM26720v2	Escherichia coli EC1863	EC1863	ftp://ftp.ncbi.nlm.nih.gov/genomes/all/GCA/000/267/205/GCA_000267205.2_ASM26720v2
GCA_000267945.2_ASM26794v2	Escherichia coli 93-001	93-001	ftp://ftp.ncbi.nlm.nih.gov/genomes/all/GCA/000/267/945/GCA_000267945.2_ASM26794v2
GCA_000267645.2_ASM26764v2	Escherichia coli PA42	PA42	ftp://ftp.ncbi.nlm.nih.gov/genomes/all/GCA/000/267/645/GCA_000267645.2_ASM26764v2
GCA_000267465.2_ASM26746v2	Escherichia coli EC4203	EC4203	ftp://ftp.ncbi.nlm.nih.gov/genomes/all/GCA/000/267/465/GCA_000267465.2_ASM26746v2
GCA_000267305.2_ASM26730v2	Escherichia coli EC4439	EC4439	ftp://ftp.ncbi.nlm.nih.gov/genomes/all/GCA/000/267/305/GCA_000267305.2_ASM26730v2
GCA_000267765.2_ASM26776v2	Escherichia coli PA28	PA28	ftp://ftp.ncbi.nlm.nih.gov/genomes/all/GCA/000/267/765/GCA_000267765.2_ASM26776v2
GCA_000267265.2_ASM26726v2	Escherichia coli EC4437	EC4437	ftp://ftp.ncbi.nlm.nih.gov/genomes/all/GCA/000/267/265/GCA_000267265.2_ASM26726v2
GCA_000267285.2_ASM26728v2	Escherichia coli EC4436	EC4436	ftp://ftp.ncbi.nlm.nih.gov/genomes/all/GCA/000/267/285/GCA_000267285.2_ASM26728v2
GCA_000267885.2_ASM26788v2	Escherichia coli PA9	PA9	ftp://ftp.ncbi.nlm.nih.gov/genomes/all/GCA/000/267/885/GCA_000267885.2_ASM26788v2
GCA_000267045.1_ASM26704v1	Escherichia coli EC1734	EC1734	ftp://ftp.ncbi.nlm.nih.gov/genomes/all/GCA/000/267/045/GCA_000267045.1_ASM26704v1
GCA_000267505.2_ASM26750v2	Escherichia coli FRIK1996	FRIK1996	ftp://ftp.ncbi.nlm.nih.gov/genomes/all/GCA/000/267/505/GCA_000267505.2_ASM26750v2
GCA_000267825.2_ASM26782v2	Escherichia coli PA15	PA15	ftp://ftp.ncbi.nlm.nih.gov/genomes/all/GCA/000/267/825/GCA_000267825.2_ASM26782v2
GCA_000267145.1_ASM26714v1	Escherichia coli TW10246	TW10246	ftp://ftp.ncbi.nlm.nih.gov/genomes/all/GCA/000/267/145/GCA_000267145.1_ASM26714v1
GCA_000267325.1_ASM26732v1	Escherichia coli EC4402	EC4402	ftp://ftp.ncbi.nlm.nih.gov/genomes/all/GCA/000/267/325/GCA_000267325.1_ASM26732v1
GCA_000267585.2_ASM26758v2	Escherichia coli TW09195	TW09195	ftp://ftp.ncbi.nlm.nih.gov/genomes/all/GCA/000/267/585/GCA_000267585.2_ASM26758v2
GCA_000267845.2_ASM26784v2	Escherichia coli PA14	PA14	ftp://ftp.ncbi.nlm.nih.gov/genomes/all/GCA/000/267/845/GCA_000267845.2_ASM26784v2
GCA_000267665.2_ASM26766v2	Escherichia coli PA41	PA41	ftp://ftp.ncbi.nlm.nih.gov/genomes/all/GCA/000/267/665/GCA_000267665.2_ASM26766v2
GCA_000267125.1_ASM26712v1	Escherichia coli TW06591	TW06591	ftp://ftp.ncbi.nlm.nih.gov/genomes/all/GCA/000/267/125/GCA_000267125.1_ASM26712v1
GCA_000267025.1_ASM26702v1	Escherichia coli EC1738	EC1738	ftp://ftp.ncbi.nlm.nih.gov/genomes/all/GCA/000/267/025/GCA_000267025.1_ASM26702v1
GCA_000267605.2_ASM26760v2	Escherichia coli TW09098	TW09098	ftp://ftp.ncbi.nlm.nih.gov/genomes/all/GCA/000/267/605/GCA_000267605.2_ASM26760v2
GCA_000267245.2_ASM26724v2	Escherichia coli EC4448	EC4448	ftp://ftp.ncbi.nlm.nih.gov/genomes/all/GCA/000/267/245/GCA_000267245.2_ASM26724v2
GCA_000267085.1_ASM26708v1	Escherichia coli PA22	PA22	ftp://ftp.ncbi.nlm.nih.gov/genomes/all/GCA/000/267/085/GCA_000267085.1_ASM26708v1
GCA_000267965.2_ASM26796v2	Escherichia coli FRIK1990	FRIK1990	ftp://ftp.ncbi.nlm.nih.gov/genomes/all/GCA/000/267/965/GCA_000267965.2_ASM26796v2
GCA_000267485.2_ASM26748v2	Escherichia coli FDA517	FDA517	ftp://ftp.ncbi.nlm.nih.gov/genomes/all/GCA/000/267/485/GCA_000267485.2_ASM26748v2
GCA_000267105.1_ASM26710v1	Escherichia coli PA40	PA40	ftp://ftp.ncbi.nlm.nih.gov/genomes/all/GCA/000/267/105/GCA_000267105.1_ASM26710v1
GCA_000267525.2_ASM26752v2	Escherichia coli FRIK1985	FRIK1985	ftp://ftp.ncbi.nlm.nih.gov/genomes/all/GCA/000/267/525/GCA_000267525.2_ASM26752v2
GCA_000267865.2_ASM26786v2	Escherichia coli PA10	PA10	ftp://ftp.ncbi.nlm.nih.gov/genomes/all/GCA/000/267/865/GCA_000267865.2_ASM26786v2
GCA_000267065.1_ASM26706v1	Escherichia coli TW09109	TW09109	ftp://ftp.ncbi.nlm.nih.gov/genomes/all/GCA/000/267/065/GCA_000267065.1_ASM26706v1
GCA_000267165.1_ASM26716v1	Escherichia coli TW11039	TW11039	ftp://ftp.ncbi.nlm.nih.gov/genomes/all/GCA/000/267/165/GCA_000267165.1_ASM26716v1
GCA_000268125.1_ASM26812v1	Escherichia coli EPECa12	EPECa12	ftp://ftp.ncbi.nlm.nih.gov/genomes/all/GCA/000/268/125/GCA_000268125.1_ASM26812v1
GCA_000268205.1_ASM26820v1	Escherichia coli EPEC C342-62	C342-62	ftp://ftp.ncbi.nlm.nih.gov/genomes/all/GCA/000/268/205/GCA_000268205.1_ASM26820v1
GCA_000269645.2_PB_Esch_coli_MG12655_V1	Escherichia coli str. K-12 substr. MG1655	K-12 substr. MG1655	ftp://ftp.ncbi.nlm.nih.gov/genomes/all/GCA/000/269/645/GCA_000269645.2_PB_Esch_coli_MG12655_V1
GCA_000273425.1_Esch_coli_MG12655_V1	Escherichia coli str. K-12 substr. MG1655	K-12 substr. MG1655	ftp://ftp.ncbi.nlm.nih.gov/genomes/all/GCA/000/273/425/GCA_000273425.1_Esch_coli_MG12655_V1
GCA_000276845.1_EC_O26_H11_CVM10030_1.0	Escherichia coli O26:H11 str. CVM10030	CVM10030	ftp://ftp.ncbi.nlm.nih.gov/genomes/all/GCA/000/276/845/GCA_000276845.1_EC_O26_H11_CVM10030_1.0
GCA_000276745.1_EC_O111_H8_CVM9602_v01	Escherichia coli O111:H8 str. CVM9602	CVM9602	ftp://ftp.ncbi.nlm.nih.gov/genomes/all/GCA/000/276/745/GCA_000276745.1_EC_O111_H8_CVM9602_v01
GCA_000276785.1_EC_O26_H11_CVM10224_1.0	Escherichia coli O26:H11 str. CVM10224	CVM10224	ftp://ftp.ncbi.nlm.nih.gov/genomes/all/GCA/000/276/785/GCA_000276785.1_EC_O26_H11_CVM10224_1.0
GCA_000276945.1_EC_O26_H11_CVM10021_1.0	Escherichia coli O26:H11 str. CVM10021	CVM10021	ftp://ftp.ncbi.nlm.nih.gov/genomes/all/GCA/000/276/945/GCA_000276945.1_EC_O26_H11_CVM10021_1.0
GCA_000276885.1_EC_O26_H11_CVM9952_1.0	Escherichia coli O26:H11 str. CVM9952	CVM9952	ftp://ftp.ncbi.nlm.nih.gov/genomes/all/GCA/000/276/885/GCA_000276885.1_EC_O26_H11_CVM9952_1.0
GCA_000276925.1_EC_O111_H11_CVM9553_1.0	Escherichia coli O111:H11 str. CVM9553	CVM9553	ftp://ftp.ncbi.nlm.nih.gov/genomes/all/GCA/000/276/925/GCA_000276925.1_EC_O111_H11_CVM9553_1.0
GCA_000276765.1_EC_O111_H8_CVM9634_1.0	Escherichia coli O111:H8 str. CVM9634	CVM9634	ftp://ftp.ncbi.nlm.nih.gov/genomes/all/GCA/000/276/765/GCA_000276765.1_EC_O111_H8_CVM9634_1.0
GCA_000276865.1_EC_O111_CVM9455_1.0	Escherichia coli O111:H11 str. CVM9455	CVM9455	ftp://ftp.ncbi.nlm.nih.gov/genomes/all/GCA/000/276/865/GCA_000276865.1_EC_O111_CVM9455_1.0
GCA_000281775.1_ASM28177v1	Escherichia coli STEC_O31	STEC_O31	ftp://ftp.ncbi.nlm.nih.gov/genomes/all/GCA/000/281/775/GCA_000281775.1_ASM28177v1
GCA_000308975.2_ASM30897v2	Escherichia coli	IMT2125	ftp://ftp.ncbi.nlm.nih.gov/genomes/all/GCA/000/308/975/GCA_000308975.2_ASM30897v2
GCA_000307205.1_ASM30720v1	Escherichia coli chi7122	chi7122	ftp://ftp.ncbi.nlm.nih.gov/genomes/all/GCA/000/307/205/GCA_000307205.1_ASM30720v1
GCA_000295775.2_ASM29577v2	Escherichia coli J96	J96	ftp://ftp.ncbi.nlm.nih.gov/genomes/all/GCA/000/295/775/GCA_000295775.2_ASM29577v2
GCA_000297235.3_EC302_04.1	Escherichia coli EC302/04	EC302/04	ftp://ftp.ncbi.nlm.nih.gov/genomes/all/GCA/000/297/235/GCA_000297235.3_EC302_04.1
GCA_000299255.1_ASM29925v1	Escherichia coli O104:H4 str. 2009EL-2050	2009EL-2050	ftp://ftp.ncbi.nlm.nih.gov/genomes/all/GCA/000/299/255/GCA_000299255.1_ASM29925v1
GCA_000299475.1_ASM29947v1	Escherichia coli O104:H4 str. 2009EL-2071	2009EL-2071	ftp://ftp.ncbi.nlm.nih.gov/genomes/all/GCA/000/299/475/GCA_000299475.1_ASM29947v1
GCA_000299455.1_ASM29945v1	Escherichia coli O104:H4 str. 2011C-3493	2011C-3493	ftp://ftp.ncbi.nlm.nih.gov/genomes/all/GCA/000/299/455/GCA_000299455.1_ASM29945v1
GCA_000304075.2_ASM30407v2	Escherichia coli TW15901	TW15901	ftp://ftp.ncbi.nlm.nih.gov/genomes/all/GCA/000/304/075/GCA_000304075.2_ASM30407v2
GCA_000303655.2_ASM30365v2	Escherichia coli 07798	7798	ftp://ftp.ncbi.nlm.nih.gov/genomes/all/GCA/000/303/655/GCA_000303655.2_ASM30365v2
GCA_000303255.2_ASM30325v2	Escherichia coli 0.1288	0.1288	ftp://ftp.ncbi.nlm.nih.gov/genomes/all/GCA/000/303/255/GCA_000303255.2_ASM30325v2
GCA_000303635.2_ASM30363v2	Escherichia coli N1	N1	ftp://ftp.ncbi.nlm.nih.gov/genomes/all/GCA/000/303/635/GCA_000303635.2_ASM30363v2
GCA_000304095.2_ASM30409v2	Escherichia coli ARS4.2123	ARS4.2123	ftp://ftp.ncbi.nlm.nih.gov/genomes/all/GCA/000/304/095/GCA_000304095.2_ASM30409v2
GCA_000304115.2_ASM30411v2	Escherichia coli TW00353	TW00353	ftp://ftp.ncbi.nlm.nih.gov/genomes/all/GCA/000/304/115/GCA_000304115.2_ASM30411v2
GCA_000304135.2_ASM30413v2	Escherichia coli 3006	3006	ftp://ftp.ncbi.nlm.nih.gov/genomes/all/GCA/000/304/135/GCA_000304135.2_ASM30413v2
GCA_000303675.2_ASM30367v2	Escherichia coli PA38	PA38	ftp://ftp.ncbi.nlm.nih.gov/genomes/all/GCA/000/303/675/GCA_000303675.2_ASM30367v2
GCA_000303755.2_ASM30375v2	Escherichia coli FDA504	FDA504	ftp://ftp.ncbi.nlm.nih.gov/genomes/all/GCA/000/303/755/GCA_000303755.2_ASM30375v2
GCA_000303955.2_ASM30395v2	Escherichia coli TT12B	TT12B	ftp://ftp.ncbi.nlm.nih.gov/genomes/all/GCA/000/303/955/GCA_000303955.2_ASM30395v2
GCA_000304035.2_ASM30403v2	Escherichia coli EC96038	EC96038	ftp://ftp.ncbi.nlm.nih.gov/genomes/all/GCA/000/304/035/GCA_000304035.2_ASM30403v2
GCA_000303435.2_ASM30343v2	Escherichia coli EC1862	EC1862	ftp://ftp.ncbi.nlm.nih.gov/genomes/all/GCA/000/303/435/GCA_000303435.2_ASM30343v2
GCA_000303295.2_ASM30329v2	Escherichia coli NE098	NE098	ftp://ftp.ncbi.nlm.nih.gov/genomes/all/GCA/000/303/295/GCA_000303295.2_ASM30329v2
GCA_000303715.2_ASM30371v2	Escherichia coli FDA506	FDA506	ftp://ftp.ncbi.nlm.nih.gov/genomes/all/GCA/000/303/715/GCA_000303715.2_ASM30371v2
GCA_000303535.2_ASM30353v2	Escherichia coli EC1847	EC1847	ftp://ftp.ncbi.nlm.nih.gov/genomes/all/GCA/000/303/535/GCA_000303535.2_ASM30353v2
GCA_000303555.2_ASM30355v2	Escherichia coli EC1846	EC1846	ftp://ftp.ncbi.nlm.nih.gov/genomes/all/GCA/000/303/555/GCA_000303555.2_ASM30355v2
GCA_000303495.2_ASM30349v2	Escherichia coli EC1849	EC1849	ftp://ftp.ncbi.nlm.nih.gov/genomes/all/GCA/000/303/495/GCA_000303495.2_ASM30349v2
GCA_000303575.2_ASM30357v2	Escherichia coli EC1737	EC1737	ftp://ftp.ncbi.nlm.nih.gov/genomes/all/GCA/000/303/575/GCA_000303575.2_ASM30357v2
GCA_000303235.2_ASM30323v2	Escherichia coli 0.1304	0.1304	ftp://ftp.ncbi.nlm.nih.gov/genomes/all/GCA/000/303/235/GCA_000303235.2_ASM30323v2
GCA_000303515.2_ASM30351v2	Escherichia coli EC1848	EC1848	ftp://ftp.ncbi.nlm.nih.gov/genomes/all/GCA/000/303/515/GCA_000303515.2_ASM30351v2
GCA_000303615.2_ASM30361v2	Escherichia coli EC1735	EC1735	ftp://ftp.ncbi.nlm.nih.gov/genomes/all/GCA/000/303/615/GCA_000303615.2_ASM30361v2
GCA_000303735.2_ASM30373v2	Escherichia coli FDA507	FDA507	ftp://ftp.ncbi.nlm.nih.gov/genomes/all/GCA/000/303/735/GCA_000303735.2_ASM30373v2
GCA_000303475.2_ASM30347v2	Escherichia coli EC1850	EC1850	ftp://ftp.ncbi.nlm.nih.gov/genomes/all/GCA/000/303/475/GCA_000303475.2_ASM30347v2
GCA_000303595.2_ASM30359v2	Escherichia coli EC1736	EC1736	ftp://ftp.ncbi.nlm.nih.gov/genomes/all/GCA/000/303/595/GCA_000303595.2_ASM30359v2
GCA_000303455.2_ASM30345v2	Escherichia coli EC1856	EC1856	ftp://ftp.ncbi.nlm.nih.gov/genomes/all/GCA/000/303/455/GCA_000303455.2_ASM30345v2
GCA_000304055.2_ASM30405v2	Escherichia coli 5412	5412	ftp://ftp.ncbi.nlm.nih.gov/genomes/all/GCA/000/304/055/GCA_000304055.2_ASM30405v2
GCA_000303695.2_ASM30369v2	Escherichia coli PA34	PA34	ftp://ftp.ncbi.nlm.nih.gov/genomes/all/GCA/000/303/695/GCA_000303695.2_ASM30369v2
GCA_000303975.2_ASM30397v2	Escherichia coli MA6	MA6	ftp://ftp.ncbi.nlm.nih.gov/genomes/all/GCA/000/303/975/GCA_000303975.2_ASM30397v2
GCA_000304015.2_ASM30401v2	Escherichia coli CB7326	CB7326	ftp://ftp.ncbi.nlm.nih.gov/genomes/all/GCA/000/304/015/GCA_000304015.2_ASM30401v2
GCA_000303815.2_ASM30381v2	Escherichia coli NE1487	NE1487	ftp://ftp.ncbi.nlm.nih.gov/genomes/all/GCA/000/303/815/GCA_000303815.2_ASM30381v2
GCA_000303415.2_ASM30341v2	Escherichia coli EC1864	EC1864	ftp://ftp.ncbi.nlm.nih.gov/genomes/all/GCA/000/303/415/GCA_000303415.2_ASM30341v2
GCA_000303935.2_ASM30393v2	Escherichia coli PA45	PA45	ftp://ftp.ncbi.nlm.nih.gov/genomes/all/GCA/000/303/935/GCA_000303935.2_ASM30393v2
GCA_000303375.2_ASM30337v2	Escherichia coli EC1866	EC1866	ftp://ftp.ncbi.nlm.nih.gov/genomes/all/GCA/000/303/375/GCA_000303375.2_ASM30337v2
GCA_000303855.2_ASM30385v2	Escherichia coli FRIK2001	FRIK2001	ftp://ftp.ncbi.nlm.nih.gov/genomes/all/GCA/000/303/855/GCA_000303855.2_ASM30385v2
GCA_000303335.2_ASM30333v2	Escherichia coli EC1869	EC1869	ftp://ftp.ncbi.nlm.nih.gov/genomes/all/GCA/000/303/335/GCA_000303335.2_ASM30333v2
GCA_000303895.2_ASM30389v2	Escherichia coli PA23	PA23	ftp://ftp.ncbi.nlm.nih.gov/genomes/all/GCA/000/303/895/GCA_000303895.2_ASM30389v2
GCA_000303775.2_ASM30377v2	Escherichia coli FRIK1999	FRIK1999	ftp://ftp.ncbi.nlm.nih.gov/genomes/all/GCA/000/303/775/GCA_000303775.2_ASM30377v2
GCA_000303875.2_ASM30387v2	Escherichia coli PA4	PA4	ftp://ftp.ncbi.nlm.nih.gov/genomes/all/GCA/000/303/875/GCA_000303875.2_ASM30387v2
GCA_000303315.2_ASM30331v2	Escherichia coli EC1870	EC1870	ftp://ftp.ncbi.nlm.nih.gov/genomes/all/GCA/000/303/315/GCA_000303315.2_ASM30331v2
GCA_000303275.2_ASM30327v2	Escherichia coli FRIK523	FRIK523	ftp://ftp.ncbi.nlm.nih.gov/genomes/all/GCA/000/303/275/GCA_000303275.2_ASM30327v2
GCA_000303355.2_ASM30335v2	Escherichia coli EC1868	EC1868	ftp://ftp.ncbi.nlm.nih.gov/genomes/all/GCA/000/303/355/GCA_000303355.2_ASM30335v2
GCA_000303835.2_ASM30383v2	Escherichia coli NE037	NE037	ftp://ftp.ncbi.nlm.nih.gov/genomes/all/GCA/000/303/835/GCA_000303835.2_ASM30383v2
GCA_000303915.2_ASM30391v2	Escherichia coli PA49	PA49	ftp://ftp.ncbi.nlm.nih.gov/genomes/all/GCA/000/303/915/GCA_000303915.2_ASM30391v2
GCA_000303995.2_ASM30399v2	Escherichia coli 5905	5905	ftp://ftp.ncbi.nlm.nih.gov/genomes/all/GCA/000/303/995/GCA_000303995.2_ASM30399v2
GCA_000303795.2_ASM30379v2	Escherichia coli FRIK1997	FRIK1997	ftp://ftp.ncbi.nlm.nih.gov/genomes/all/GCA/000/303/795/GCA_000303795.2_ASM30379v2
GCA_000303395.2_ASM30339v2	Escherichia coli EC1865	EC1865	ftp://ftp.ncbi.nlm.nih.gov/genomes/all/GCA/000/303/395/GCA_000303395.2_ASM30339v2
GCA_000302735.1_ASM30273v1	Escherichia coli PA7	PA7	ftp://ftp.ncbi.nlm.nih.gov/genomes/all/GCA/000/302/735/GCA_000302735.1_ASM30273v1
GCA_000302715.1_ASM30271v1	Escherichia coli FRIK920	FRIK920	ftp://ftp.ncbi.nlm.nih.gov/genomes/all/GCA/000/302/715/GCA_000302715.1_ASM30271v1
GCA_000304255.1_ECAD30.1	Escherichia coli AD30	AD30	ftp://ftp.ncbi.nlm.nih.gov/genomes/all/GCA/000/304/255/GCA_000304255.1_ECAD30.1
GCA_000305175.1_ASM30517v1	Escherichia coli 8.0566	80.566	ftp://ftp.ncbi.nlm.nih.gov/genomes/all/GCA/000/305/175/GCA_000305175.1_ASM30517v1
GCA_000305355.1_ASM30535v1	Escherichia coli 8.0569	80.569	ftp://ftp.ncbi.nlm.nih.gov/genomes/all/GCA/000/305/355/GCA_000305355.1_ASM30535v1
GCA_000305455.2_ASM30545v2	Escherichia coli 88.0221	880.221	ftp://ftp.ncbi.nlm.nih.gov/genomes/all/GCA/000/305/455/GCA_000305455.2_ASM30545v2
GCA_000304855.2_ASM30485v2	Escherichia coli 10.0821	100.821	ftp://ftp.ncbi.nlm.nih.gov/genomes/all/GCA/000/304/855/GCA_000304855.2_ASM30485v2
GCA_000305435.2_ASM30543v2	Escherichia coli 10.0869	100.869	ftp://ftp.ncbi.nlm.nih.gov/genomes/all/GCA/000/305/435/GCA_000305435.2_ASM30543v2
GCA_000304875.2_ASM30487v2	Escherichia coli 5.2239	52.239	ftp://ftp.ncbi.nlm.nih.gov/genomes/all/GCA/000/304/875/GCA_000304875.2_ASM30487v2
GCA_000304815.2_ASM30481v2	Escherichia coli 3.4870	34.870	ftp://ftp.ncbi.nlm.nih.gov/genomes/all/GCA/000/304/815/GCA_000304815.2_ASM30481v2
GCA_000305155.2_ASM30515v2	Escherichia coli 6.0172	60.172	ftp://ftp.ncbi.nlm.nih.gov/genomes/all/GCA/000/305/155/GCA_000305155.2_ASM30515v2
GCA_000305415.2_ASM30541v2	Escherichia coli 10.0833	100.833	ftp://ftp.ncbi.nlm.nih.gov/genomes/all/GCA/000/305/415/GCA_000305415.2_ASM30541v2
GCA_000304835.2_ASM30483v2	Escherichia coli 8.0416	80.416	ftp://ftp.ncbi.nlm.nih.gov/genomes/all/GCA/000/304/835/GCA_000304835.2_ASM30483v2
GCA_000305375.2_ASM30537v2	Escherichia coli 8.0586	80.586	ftp://ftp.ncbi.nlm.nih.gov/genomes/all/GCA/000/305/375/GCA_000305375.2_ASM30537v2
GCA_000305395.2_ASM30539v2	Escherichia coli 8.2524	82.524	ftp://ftp.ncbi.nlm.nih.gov/genomes/all/GCA/000/305/395/GCA_000305395.2_ASM30539v2
GCA_000313445.1_CFSAN001632_1.0	Escherichia coli O111:H8 str. CFSAN001632	CFSAN001632	ftp://ftp.ncbi.nlm.nih.gov/genomes/all/GCA/000/313/445/GCA_000313445.1_CFSAN001632_1.0
GCA_000313405.1_CFSAN001629_1.0	Escherichia coli O26:H11 str. CFSAN001629	CFSAN001629	ftp://ftp.ncbi.nlm.nih.gov/genomes/all/GCA/000/313/405/GCA_000313405.1_CFSAN001629_1.0
GCA_000313425.1_CFSAN001630_1.0	Escherichia coli O111:H11 str. CFSAN001630	CFSAN001630	ftp://ftp.ncbi.nlm.nih.gov/genomes/all/GCA/000/313/425/GCA_000313425.1_CFSAN001630_1.0
GCA_000321145.1_ASM32114v1	Escherichia coli O157:H7 str. H093800014	H093800014	ftp://ftp.ncbi.nlm.nih.gov/genomes/all/GCA/000/321/145/GCA_000321145.1_ASM32114v1
GCA_000316725.2_ASM31672v2	Escherichia coli 97.1742	971.742	ftp://ftp.ncbi.nlm.nih.gov/genomes/all/GCA/000/316/725/GCA_000316725.2_ASM31672v2
GCA_000316505.2_ASM31650v2	Escherichia coli 97.0007	970.007	ftp://ftp.ncbi.nlm.nih.gov/genomes/all/GCA/000/316/505/GCA_000316505.2_ASM31650v2
GCA_000316865.2_ASM31686v2	Escherichia coli 95.1288	951.288	ftp://ftp.ncbi.nlm.nih.gov/genomes/all/GCA/000/316/865/GCA_000316865.2_ASM31686v2
GCA_000316745.2_ASM31674v2	Escherichia coli 97.0003	970.003	ftp://ftp.ncbi.nlm.nih.gov/genomes/all/GCA/000/316/745/GCA_000316745.2_ASM31674v2
GCA_000316545.2_ASM31654v2	Escherichia coli 99.0678	990.678	ftp://ftp.ncbi.nlm.nih.gov/genomes/all/GCA/000/316/545/GCA_000316545.2_ASM31654v2
GCA_000316905.2_ASM31690v2	Escherichia coli 96.0428	960.428	ftp://ftp.ncbi.nlm.nih.gov/genomes/all/GCA/000/316/905/GCA_000316905.2_ASM31690v2
GCA_000316565.2_ASM31656v2	Escherichia coli 99.0713	990.713	ftp://ftp.ncbi.nlm.nih.gov/genomes/all/GCA/000/316/565/GCA_000316565.2_ASM31656v2
GCA_000316765.2_ASM31676v2	Escherichia coli 96.0107	960.107	ftp://ftp.ncbi.nlm.nih.gov/genomes/all/GCA/000/316/765/GCA_000316765.2_ASM31676v2
GCA_000316345.2_ASM31634v2	Escherichia coli 88.1042	881.042	ftp://ftp.ncbi.nlm.nih.gov/genomes/all/GCA/000/316/345/GCA_000316345.2_ASM31634v2
GCA_000316425.2_ASM31642v2	Escherichia coli 90.2281	902.281	ftp://ftp.ncbi.nlm.nih.gov/genomes/all/GCA/000/316/425/GCA_000316425.2_ASM31642v2
GCA_000316805.2_ASM31680v2	Escherichia coli 96.0932	960.932	ftp://ftp.ncbi.nlm.nih.gov/genomes/all/GCA/000/316/805/GCA_000316805.2_ASM31680v2
GCA_000316465.1_ASM31646v1	Escherichia coli 93.0056	930.056	ftp://ftp.ncbi.nlm.nih.gov/genomes/all/GCA/000/316/465/GCA_000316465.1_ASM31646v1
GCA_000316485.1_ASM31648v1	Escherichia coli 94.0618	940.618	ftp://ftp.ncbi.nlm.nih.gov/genomes/all/GCA/000/316/485/GCA_000316485.1_ASM31648v1
GCA_000316365.2_ASM31636v2	Escherichia coli 89.0511	890.511	ftp://ftp.ncbi.nlm.nih.gov/genomes/all/GCA/000/316/365/GCA_000316365.2_ASM31636v2
GCA_000316445.2_ASM31644v2	Escherichia coli 93.0055	930.055	ftp://ftp.ncbi.nlm.nih.gov/genomes/all/GCA/000/316/445/GCA_000316445.2_ASM31644v2
GCA_000316825.2_ASM31682v2	Escherichia coli 96.0427	960.427	ftp://ftp.ncbi.nlm.nih.gov/genomes/all/GCA/000/316/825/GCA_000316825.2_ASM31682v2
GCA_000316785.2_ASM31678v2	Escherichia coli 96.0939	960.939	ftp://ftp.ncbi.nlm.nih.gov/genomes/all/GCA/000/316/785/GCA_000316785.2_ASM31678v2
GCA_000316325.2_ASM31632v2	Escherichia coli 88.1467	881.467	ftp://ftp.ncbi.nlm.nih.gov/genomes/all/GCA/000/316/325/GCA_000316325.2_ASM31632v2
GCA_000316405.2_ASM31640v2	Escherichia coli 90.0039	900.039	ftp://ftp.ncbi.nlm.nih.gov/genomes/all/GCA/000/316/405/GCA_000316405.2_ASM31640v2
GCA_000316885.2_ASM31688v2	Escherichia coli 95.0943	950.943	ftp://ftp.ncbi.nlm.nih.gov/genomes/all/GCA/000/316/885/GCA_000316885.2_ASM31688v2
GCA_000316705.2_ASM31670v2	Escherichia coli 99.0672	990.672	ftp://ftp.ncbi.nlm.nih.gov/genomes/all/GCA/000/316/705/GCA_000316705.2_ASM31670v2
GCA_000316845.2_ASM31684v2	Escherichia coli 95.0183	950.183	ftp://ftp.ncbi.nlm.nih.gov/genomes/all/GCA/000/316/845/GCA_000316845.2_ASM31684v2
GCA_000316385.2_ASM31638v2	Escherichia coli 90.0091	900.091	ftp://ftp.ncbi.nlm.nih.gov/genomes/all/GCA/000/316/385/GCA_000316385.2_ASM31638v2
GCA_000317395.1_genome_assembly_of_LCT-EC59_strain_of_E.coli	Escherichia coli LCT-EC59	LCT-EC59	ftp://ftp.ncbi.nlm.nih.gov/genomes/all/GCA/000/317/395/GCA_000317395.1_genome_assembly_of_LCT-EC59_strain_of_E.coli
GCA_000318445.2_ASM31844v2	Escherichia coli 97.0010	970.010	ftp://ftp.ncbi.nlm.nih.gov/genomes/all/GCA/000/318/445/GCA_000318445.2_ASM31844v2
GCA_000318425.2_ASM31842v2	Escherichia coli 96.0109	960.109	ftp://ftp.ncbi.nlm.nih.gov/genomes/all/GCA/000/318/425/GCA_000318425.2_ASM31842v2
GCA_000319935.1_Esch_coli_Ec11-5604_V1	Escherichia coli O104:H4 str. Ec11-5604	Ec11-5604	ftp://ftp.ncbi.nlm.nih.gov/genomes/all/GCA/000/319/935/GCA_000319935.1_Esch_coli_Ec11-5604_V1
GCA_000320255.1_Esch_coli_Ec12-0465_V1	Escherichia coli O104:H4 str. Ec12-0465	Ec12-0465	ftp://ftp.ncbi.nlm.nih.gov/genomes/all/GCA/000/320/255/GCA_000320255.1_Esch_coli_Ec12-0465_V1
GCA_000319975.1_Esch_coli_Ec11-4987_V1	Escherichia coli O104:H4 str. Ec11-4987	Ec11-4987	ftp://ftp.ncbi.nlm.nih.gov/genomes/all/GCA/000/319/975/GCA_000319975.1_Esch_coli_Ec11-4987_V1
GCA_000319915.1_Esch_coli_Ec11-4984_V1	Escherichia coli O104:H4 str. Ec11-4984	Ec11-4984	ftp://ftp.ncbi.nlm.nih.gov/genomes/all/GCA/000/319/915/GCA_000319915.1_Esch_coli_Ec11-4984_V1
GCA_000319955.1_Esch_coli_Ec11-4986_V1	Escherichia coli O104:H4 str. Ec11-4986	Ec11-4986	ftp://ftp.ncbi.nlm.nih.gov/genomes/all/GCA/000/319/955/GCA_000319955.1_Esch_coli_Ec11-4986_V1
GCA_000319855.1_Esch_coli_Ec_11-9450_V2	Escherichia coli O104:H4 str. Ec11-9450	Ec 11-9450	ftp://ftp.ncbi.nlm.nih.gov/genomes/all/GCA/000/319/855/GCA_000319855.1_Esch_coli_Ec_11-9450_V2
GCA_000319875.1_Esch_coli_Ec_11-9990_V2	Escherichia coli O104:H4 str. Ec11-9990	Ec11-9990	ftp://ftp.ncbi.nlm.nih.gov/genomes/all/GCA/000/319/875/GCA_000319875.1_Esch_coli_Ec_11-9990_V2
GCA_000320195.1_Esch_coli_Ec11-4988_V1	Escherichia coli O104:H4 str. Ec11-4988	Ec11-4988	ftp://ftp.ncbi.nlm.nih.gov/genomes/all/GCA/000/320/195/GCA_000320195.1_Esch_coli_Ec11-4988_V1
GCA_000320075.1_Esch_coli_11-02093_V1	Escherichia coli O104:H4 str. 11-02093	11-02093	ftp://ftp.ncbi.nlm.nih.gov/genomes/all/GCA/000/320/075/GCA_000320075.1_Esch_coli_11-02093_V1
GCA_000320235.1_Esch_coli_Ec11-6006_V1	Escherichia coli O104:H4 str. Ec11-6006	Ec11-6006	ftp://ftp.ncbi.nlm.nih.gov/genomes/all/GCA/000/320/235/GCA_000320235.1_Esch_coli_Ec11-6006_V1
GCA_000320035.1_Esch_coli_11-02092_V1	Escherichia coli O104:H4 str. 11-02092	11-02092	ftp://ftp.ncbi.nlm.nih.gov/genomes/all/GCA/000/320/035/GCA_000320035.1_Esch_coli_11-02092_V1
GCA_000320175.1_Esch_coli_11-04080_V1	Escherichia coli O104:H4 str. 11-04080	11-04080	ftp://ftp.ncbi.nlm.nih.gov/genomes/all/GCA/000/320/175/GCA_000320175.1_Esch_coli_11-04080_V1
GCA_000320215.1_Esch_coli_Ec11-5603_V1	Escherichia coli O104:H4 str. Ec11-5603	Ec11-5603	ftp://ftp.ncbi.nlm.nih.gov/genomes/all/GCA/000/320/215/GCA_000320215.1_Esch_coli_Ec11-5603_V1
GCA_000319995.1_Esch_coli_11-02030_V1	Escherichia coli O104:H4 str. 11-02030	11-02030	ftp://ftp.ncbi.nlm.nih.gov/genomes/all/GCA/000/319/995/GCA_000319995.1_Esch_coli_11-02030_V1
GCA_000319835.1_Esch_coli_11-02318_V1	Escherichia coli O104:H4 str. 11-02318	11-02318	ftp://ftp.ncbi.nlm.nih.gov/genomes/all/GCA/000/319/835/GCA_000319835.1_Esch_coli_11-02318_V1
GCA_000320095.1_Esch_coli_11-02281_V1	Escherichia coli O104:H4 str. 11-02281	11-02281	ftp://ftp.ncbi.nlm.nih.gov/genomes/all/GCA/000/320/095/GCA_000320095.1_Esch_coli_11-02281_V1
GCA_000320115.1_Esch_coli_11-02913_V1	Escherichia coli O104:H4 str. 11-02913	11-02913	ftp://ftp.ncbi.nlm.nih.gov/genomes/all/GCA/000/320/115/GCA_000320115.1_Esch_coli_11-02913_V1
GCA_000320045.1_Esch_coli_Ec_11-9941_V6	Escherichia coli O104:H4 str. Ec11-9941	Ec 11-9941	ftp://ftp.ncbi.nlm.nih.gov/genomes/all/GCA/000/320/045/GCA_000320045.1_Esch_coli_Ec_11-9941_V6
GCA_000320155.1_Esch_coli_11-03943_V1	Escherichia coli O104:H4 str. 11-03943	11-03943	ftp://ftp.ncbi.nlm.nih.gov/genomes/all/GCA/000/320/155/GCA_000320155.1_Esch_coli_11-03943_V1
GCA_000320135.1_Esch_coli_11-03439_V1	Escherichia coli O104:H4 str. 11-03439	11-03439	ftp://ftp.ncbi.nlm.nih.gov/genomes/all/GCA/000/320/135/GCA_000320135.1_Esch_coli_11-03439_V1
GCA_000320015.1_Esch_coli_11-02033-1_V1	Escherichia coli O104:H4 str. 11-02033-1	11-02033-1	ftp://ftp.ncbi.nlm.nih.gov/genomes/all/GCA/000/320/015/GCA_000320015.1_Esch_coli_11-02033-1_V1
GCA_000320275.1_Esch_coli_Ec12-0466_V1	Escherichia coli O104:H4 str. Ec12-0466	Ec12-0466	ftp://ftp.ncbi.nlm.nih.gov/genomes/all/GCA/000/320/275/GCA_000320275.1_Esch_coli_Ec12-0466_V1
GCA_000326405.1_Esch_coli_KTE160_V1	Escherichia coli KTE160	KTE160	ftp://ftp.ncbi.nlm.nih.gov/genomes/all/GCA/000/326/405/GCA_000326405.1_Esch_coli_KTE160_V1
GCA_000352105.1_Esch_coli_KTE9_V1	Escherichia coli KTE9	KTE9	ftp://ftp.ncbi.nlm.nih.gov/genomes/all/GCA/000/352/105/GCA_000352105.1_Esch_coli_KTE9_V1
GCA_000350725.1_Esch_coli_KTE12_V1	Escherichia coli KTE12	KTE12	ftp://ftp.ncbi.nlm.nih.gov/genomes/all/GCA/000/350/725/GCA_000350725.1_Esch_coli_KTE12_V1
GCA_000351085.1_Esch_coli_KTE205_V1	Escherichia coli KTE205	KTE205	ftp://ftp.ncbi.nlm.nih.gov/genomes/all/GCA/000/351/085/GCA_000351085.1_Esch_coli_KTE205_V1
GCA_000352465.1_Esch_coli_KTE84_V1	Escherichia coli KTE84	KTE84	ftp://ftp.ncbi.nlm.nih.gov/genomes/all/GCA/000/352/465/GCA_000352465.1_Esch_coli_KTE84_V1
GCA_000326685.1_Esch_coli_KTE138_V1	Escherichia coli KTE138	KTE138	ftp://ftp.ncbi.nlm.nih.gov/genomes/all/GCA/000/326/685/GCA_000326685.1_Esch_coli_KTE138_V1
GCA_000326185.1_Esch_coli_KTE109_V1	Escherichia coli KTE109	KTE109	ftp://ftp.ncbi.nlm.nih.gov/genomes/all/GCA/000/326/185/GCA_000326185.1_Esch_coli_KTE109_V1
GCA_000352945.1_Esch_coli_KTE197_V1	Escherichia coli KTE197	KTE197	ftp://ftp.ncbi.nlm.nih.gov/genomes/all/GCA/000/352/945/GCA_000352945.1_Esch_coli_KTE197_V1
GCA_000352605.1_Esch_coli_KTE136_V1	Escherichia coli KTE136	KTE136	ftp://ftp.ncbi.nlm.nih.gov/genomes/all/GCA/000/352/605/GCA_000352605.1_Esch_coli_KTE136_V1
GCA_000326825.1_Esch_coli_KTE232_V1	Escherichia coli KTE232	KTE232	ftp://ftp.ncbi.nlm.nih.gov/genomes/all/GCA/000/326/825/GCA_000326825.1_Esch_coli_KTE232_V1
GCA_000352765.1_Esch_coli_KTE165_V1	Escherichia coli KTE165	KTE165	ftp://ftp.ncbi.nlm.nih.gov/genomes/all/GCA/000/352/765/GCA_000352765.1_Esch_coli_KTE165_V1
GCA_000351725.1_Esch_coli_KTE77_V1	Escherichia coli KTE77	KTE77	ftp://ftp.ncbi.nlm.nih.gov/genomes/all/GCA/000/351/725/GCA_000351725.1_Esch_coli_KTE77_V1
GCA_000352785.1_Esch_coli_KTE192_V1	Escherichia coli KTE192	KTE192	ftp://ftp.ncbi.nlm.nih.gov/genomes/all/GCA/000/352/785/GCA_000352785.1_Esch_coli_KTE192_V1
GCA_000352245.1_Esch_coli_KTE29_V1	Escherichia coli KTE29	KTE29	ftp://ftp.ncbi.nlm.nih.gov/genomes/all/GCA/000/352/245/GCA_000352245.1_Esch_coli_KTE29_V1
GCA_000352585.1_Esch_coli_KTE135_V1	Escherichia coli KTE135	KTE135	ftp://ftp.ncbi.nlm.nih.gov/genomes/all/GCA/000/352/585/GCA_000352585.1_Esch_coli_KTE135_V1
GCA_000326205.1_Esch_coli_KTE117_V1	Escherichia coli KTE117	KTE117	ftp://ftp.ncbi.nlm.nih.gov/genomes/all/GCA/000/326/205/GCA_000326205.1_Esch_coli_KTE117_V1
GCA_000351765.1_Esch_coli_KTE81_V1	Escherichia coli KTE81	KTE81	ftp://ftp.ncbi.nlm.nih.gov/genomes/all/GCA/000/351/765/GCA_000351765.1_Esch_coli_KTE81_V1
GCA_000352345.1_Esch_coli_KTE54_V1	Escherichia coli KTE54	KTE54	ftp://ftp.ncbi.nlm.nih.gov/genomes/all/GCA/000/352/345/GCA_000352345.1_Esch_coli_KTE54_V1
GCA_000352985.1_Esch_coli_KTE203_V1	Escherichia coli KTE203	KTE203	ftp://ftp.ncbi.nlm.nih.gov/genomes/all/GCA/000/352/985/GCA_000352985.1_Esch_coli_KTE203_V1
GCA_000351525.1_Esch_coli_KTE56_V1	Escherichia coli KTE56	KTE56	ftp://ftp.ncbi.nlm.nih.gov/genomes/all/GCA/000/351/525/GCA_000351525.1_Esch_coli_KTE56_V1
GCA_000352185.1_Esch_coli_KTE42_V1	Escherichia coli KTE42	KTE42	ftp://ftp.ncbi.nlm.nih.gov/genomes/all/GCA/000/352/185/GCA_000352185.1_Esch_coli_KTE42_V1
GCA_000352045.1_Esch_coli_KTE171_V1	Escherichia coli KTE171	KTE171	ftp://ftp.ncbi.nlm.nih.gov/genomes/all/GCA/000/352/045/GCA_000352045.1_Esch_coli_KTE171_V1
GCA_000352165.1_Esch_coli_KTE45_V1	Escherichia coli KTE45	KTE45	ftp://ftp.ncbi.nlm.nih.gov/genomes/all/GCA/000/352/165/GCA_000352165.1_Esch_coli_KTE45_V1
GCA_000326765.1_Esch_coli_KTE166_V1	Escherichia coli KTE166	KTE166	ftp://ftp.ncbi.nlm.nih.gov/genomes/all/GCA/000/326/765/GCA_000326765.1_Esch_coli_KTE166_V1
GCA_000326545.1_Esch_coli_KTE97_V1	Escherichia coli KTE97	KTE97	ftp://ftp.ncbi.nlm.nih.gov/genomes/all/GCA/000/326/545/GCA_000326545.1_Esch_coli_KTE97_V1
GCA_000352205.1_Esch_coli_KTE23_V1	Escherichia coli KTE23	KTE23	ftp://ftp.ncbi.nlm.nih.gov/genomes/all/GCA/000/352/205/GCA_000352205.1_Esch_coli_KTE23_V1
GCA_000352285.1_Esch_coli_KTE46_V1	Escherichia coli KTE46	KTE46	ftp://ftp.ncbi.nlm.nih.gov/genomes/all/GCA/000/352/285/GCA_000352285.1_Esch_coli_KTE46_V1
GCA_000326345.1_Esch_coli_KTE139_V1	Escherichia coli KTE139	KTE139	ftp://ftp.ncbi.nlm.nih.gov/genomes/all/GCA/000/326/345/GCA_000326345.1_Esch_coli_KTE139_V1
GCA_000351165.1_Esch_coli_KTE212_V1	Escherichia coli KTE212	KTE212	ftp://ftp.ncbi.nlm.nih.gov/genomes/all/GCA/000/351/165/GCA_000351165.1_Esch_coli_KTE212_V1
GCA_000352665.1_Esch_coli_KTE144_V1	Escherichia coli KTE144	KTE144	ftp://ftp.ncbi.nlm.nih.gov/genomes/all/GCA/000/352/665/GCA_000352665.1_Esch_coli_KTE144_V1
GCA_000326725.1_Esch_coli_KTE150_V1	Escherichia coli KTE150	KTE150	ftp://ftp.ncbi.nlm.nih.gov/genomes/all/GCA/000/326/725/GCA_000326725.1_Esch_coli_KTE150_V1
GCA_000352125.1_Esch_coli_KTE17_V1	Escherichia coli KTE17	KTE17	ftp://ftp.ncbi.nlm.nih.gov/genomes/all/GCA/000/352/125/GCA_000352125.1_Esch_coli_KTE17_V1
GCA_000352445.1_Esch_coli_KTE79_V1	Escherichia coli KTE79	KTE79	ftp://ftp.ncbi.nlm.nih.gov/genomes/all/GCA/000/352/445/GCA_000352445.1_Esch_coli_KTE79_V1
GCA_000352925.1_Esch_coli_KTE196_V1	Escherichia coli KTE196	KTE196	ftp://ftp.ncbi.nlm.nih.gov/genomes/all/GCA/000/352/925/GCA_000352925.1_Esch_coli_KTE196_V1
GCA_000351145.1_Esch_coli_KTE210_V1	Escherichia coli KTE210	KTE210	ftp://ftp.ncbi.nlm.nih.gov/genomes/all/GCA/000/351/145/GCA_000351145.1_Esch_coli_KTE210_V1
GCA_000326705.1_Esch_coli_KTE145_V1	Escherichia coli KTE145	KTE145	ftp://ftp.ncbi.nlm.nih.gov/genomes/all/GCA/000/326/705/GCA_000326705.1_Esch_coli_KTE145_V1
GCA_000352145.1_Esch_coli_KTE18_V1	Escherichia coli KTE18	KTE18	ftp://ftp.ncbi.nlm.nih.gov/genomes/all/GCA/000/352/145/GCA_000352145.1_Esch_coli_KTE18_V1
GCA_000353085.1_Esch_coli_KTE217_V1	Escherichia coli KTE217	KTE217	ftp://ftp.ncbi.nlm.nih.gov/genomes/all/GCA/000/353/085/GCA_000353085.1_Esch_coli_KTE217_V1
GCA_000352725.1_Esch_coli_KTE154_V1	Escherichia coli KTE154	KTE154	ftp://ftp.ncbi.nlm.nih.gov/genomes/all/GCA/000/352/725/GCA_000352725.1_Esch_coli_KTE154_V1
GCA_000326625.1_Esch_coli_KTE88_V1	Escherichia coli KTE88	KTE88	ftp://ftp.ncbi.nlm.nih.gov/genomes/all/GCA/000/326/625/GCA_000326625.1_Esch_coli_KTE88_V1
GCA_000350945.1_Esch_coli_KTE187_V1	Escherichia coli KTE187	KTE187	ftp://ftp.ncbi.nlm.nih.gov/genomes/all/GCA/000/350/945/GCA_000350945.1_Esch_coli_KTE187_V1
GCA_000352425.1_Esch_coli_KTE78_V1	Escherichia coli KTE78	KTE78	ftp://ftp.ncbi.nlm.nih.gov/genomes/all/GCA/000/352/425/GCA_000352425.1_Esch_coli_KTE78_V1
GCA_000351325.1_Esch_coli_KTE233_V1	Escherichia coli KTE233	KTE233	ftp://ftp.ncbi.nlm.nih.gov/genomes/all/GCA/000/351/325/GCA_000351325.1_Esch_coli_KTE233_V1
GCA_000326845.1_Esch_coli_KTE95_V1	Escherichia coli KTE95	KTE95	ftp://ftp.ncbi.nlm.nih.gov/genomes/all/GCA/000/326/845/GCA_000326845.1_Esch_coli_KTE95_V1
GCA_000326145.1_Esch_coli_KTE105_V1	Escherichia coli KTE105	KTE105	ftp://ftp.ncbi.nlm.nih.gov/genomes/all/GCA/000/326/145/GCA_000326145.1_Esch_coli_KTE105_V1
GCA_000326905.1_Esch_coli_KTE167_V1	Escherichia coli KTE167	KTE167	ftp://ftp.ncbi.nlm.nih.gov/genomes/all/GCA/000/326/905/GCA_000326905.1_Esch_coli_KTE167_V1
GCA_000353185.1_Esch_coli_KTE104_V1	Escherichia coli KTE104	KTE104	ftp://ftp.ncbi.nlm.nih.gov/genomes/all/GCA/000/353/185/GCA_000353185.1_Esch_coli_KTE104_V1
GCA_000326285.1_Esch_coli_KTE131_V1	Escherichia coli KTE131	KTE131	ftp://ftp.ncbi.nlm.nih.gov/genomes/all/GCA/000/326/285/GCA_000326285.1_Esch_coli_KTE131_V1
GCA_000326645.1_Esch_coli_KTE90_V1	Escherichia coli KTE90	KTE90	ftp://ftp.ncbi.nlm.nih.gov/genomes/all/GCA/000/326/645/GCA_000326645.1_Esch_coli_KTE90_V1
GCA_000326305.1_Esch_coli_KTE133_V1	Escherichia coli KTE133	KTE133	ftp://ftp.ncbi.nlm.nih.gov/genomes/all/GCA/000/326/305/GCA_000326305.1_Esch_coli_KTE133_V1
GCA_000326385.1_Esch_coli_KTE153_V1	Escherichia coli KTE153	KTE153	ftp://ftp.ncbi.nlm.nih.gov/genomes/all/GCA/000/326/385/GCA_000326385.1_Esch_coli_KTE153_V1
GCA_000326605.1_Esch_coli_KTE174_V1	Escherichia coli KTE174	KTE174	ftp://ftp.ncbi.nlm.nih.gov/genomes/all/GCA/000/326/605/GCA_000326605.1_Esch_coli_KTE174_V1
GCA_000351425.1_Esch_coli_KTE47_V1	Escherichia coli KTE47	KTE47	ftp://ftp.ncbi.nlm.nih.gov/genomes/all/GCA/000/351/425/GCA_000351425.1_Esch_coli_KTE47_V1
GCA_000350805.1_Esch_coli_KTE25_V1	Escherichia coli KTE25	KTE25	ftp://ftp.ncbi.nlm.nih.gov/genomes/all/GCA/000/350/805/GCA_000350805.1_Esch_coli_KTE25_V1
GCA_000326425.1_Esch_coli_KTE163_V1	Escherichia coli KTE163	KTE163	ftp://ftp.ncbi.nlm.nih.gov/genomes/all/GCA/000/326/425/GCA_000326425.1_Esch_coli_KTE163_V1
GCA_000326325.1_Esch_coli_KTE137_V1	Escherichia coli KTE137	KTE137	ftp://ftp.ncbi.nlm.nih.gov/genomes/all/GCA/000/326/325/GCA_000326325.1_Esch_coli_KTE137_V1
GCA_000353045.1_Esch_coli_KTE211_V1	Escherichia coli KTE211	KTE211	ftp://ftp.ncbi.nlm.nih.gov/genomes/all/GCA/000/353/045/GCA_000353045.1_Esch_coli_KTE211_V1
GCA_000352005.1_Esch_coli_KTE162_V1	Escherichia coli KTE162	KTE162	ftp://ftp.ncbi.nlm.nih.gov/genomes/all/GCA/000/352/005/GCA_000352005.1_Esch_coli_KTE162_V1
GCA_000352745.1_Esch_coli_KTE158_V1	Escherichia coli KTE158	KTE158	ftp://ftp.ncbi.nlm.nih.gov/genomes/all/GCA/000/352/745/GCA_000352745.1_Esch_coli_KTE158_V1
GCA_000352505.1_Esch_coli_KTE101_V1	Escherichia coli KTE101	KTE101	ftp://ftp.ncbi.nlm.nih.gov/genomes/all/GCA/000/352/505/GCA_000352505.1_Esch_coli_KTE101_V1
GCA_000352705.1_Esch_coli_KTE147_V1	Escherichia coli KTE147	KTE147	ftp://ftp.ncbi.nlm.nih.gov/genomes/all/GCA/000/352/705/GCA_000352705.1_Esch_coli_KTE147_V1
GCA_000351965.1_Esch_coli_KTE156_V1	Escherichia coli KTE156	KTE156	ftp://ftp.ncbi.nlm.nih.gov/genomes/all/GCA/000/351/965/GCA_000351965.1_Esch_coli_KTE156_V1
GCA_000352305.1_Esch_coli_KTE48_V1	Escherichia coli KTE48	KTE48	ftp://ftp.ncbi.nlm.nih.gov/genomes/all/GCA/000/352/305/GCA_000352305.1_Esch_coli_KTE48_V1
GCA_000326465.1_Esch_coli_KTE176_V1	Escherichia coli KTE176	KTE176	ftp://ftp.ncbi.nlm.nih.gov/genomes/all/GCA/000/326/465/GCA_000326465.1_Esch_coli_KTE176_V1
GCA_000326585.1_Esch_coli_KTE113_V1	Escherichia coli KTE113	KTE113	ftp://ftp.ncbi.nlm.nih.gov/genomes/all/GCA/000/326/585/GCA_000326585.1_Esch_coli_KTE113_V1
GCA_000352645.1_Esch_coli_KTE141_V1	Escherichia coli KTE141	KTE141	ftp://ftp.ncbi.nlm.nih.gov/genomes/all/GCA/000/352/645/GCA_000352645.1_Esch_coli_KTE141_V1
GCA_000351645.1_Esch_coli_KTE67_V1	Escherichia coli KTE67	KTE67	ftp://ftp.ncbi.nlm.nih.gov/genomes/all/GCA/000/351/645/GCA_000351645.1_Esch_coli_KTE67_V1
GCA_000351925.1_Esch_coli_KTE142_V1	Escherichia coli KTE142	KTE142	ftp://ftp.ncbi.nlm.nih.gov/genomes/all/GCA/000/351/925/GCA_000351925.1_Esch_coli_KTE142_V1
GCA_000326665.1_Esch_coli_KTE99_V1	Escherichia coli KTE99	KTE99	ftp://ftp.ncbi.nlm.nih.gov/genomes/all/GCA/000/326/665/GCA_000326665.1_Esch_coli_KTE99_V1
GCA_000352225.1_Esch_coli_KTE43_V1	Escherichia coli KTE43	KTE43	ftp://ftp.ncbi.nlm.nih.gov/genomes/all/GCA/000/352/225/GCA_000352225.1_Esch_coli_KTE43_V1
GCA_000353005.1_Esch_coli_KTE207_V1	Escherichia coli KTE207	KTE207	ftp://ftp.ncbi.nlm.nih.gov/genomes/all/GCA/000/353/005/GCA_000353005.1_Esch_coli_KTE207_V1
GCA_000352885.1_Esch_coli_KTE184_V1	Escherichia coli KTE184	KTE184	ftp://ftp.ncbi.nlm.nih.gov/genomes/all/GCA/000/352/885/GCA_000352885.1_Esch_coli_KTE184_V1
GCA_000350845.1_Esch_coli_KTE28_V1	Escherichia coli KTE28	KTE28	ftp://ftp.ncbi.nlm.nih.gov/genomes/all/GCA/000/350/845/GCA_000350845.1_Esch_coli_KTE28_V1
GCA_000352485.1_Esch_coli_KTE91_V1	Escherichia coli KTE91	KTE91	ftp://ftp.ncbi.nlm.nih.gov/genomes/all/GCA/000/352/485/GCA_000352485.1_Esch_coli_KTE91_V1
GCA_000351345.1_Esch_coli_KTE234_V1	Escherichia coli KTE234	KTE234	ftp://ftp.ncbi.nlm.nih.gov/genomes/all/GCA/000/351/345/GCA_000351345.1_Esch_coli_KTE234_V1
GCA_000352385.1_Esch_coli_KTE63_V1	Escherichia coli KTE63	KTE63	ftp://ftp.ncbi.nlm.nih.gov/genomes/all/GCA/000/352/385/GCA_000352385.1_Esch_coli_KTE63_V1
GCA_000326785.1_Esch_coli_KTE177_V1	Escherichia coli KTE177	KTE177	ftp://ftp.ncbi.nlm.nih.gov/genomes/all/GCA/000/326/785/GCA_000326785.1_Esch_coli_KTE177_V1
GCA_000326745.1_Esch_coli_KTE157_V1	Escherichia coli KTE157	KTE157	ftp://ftp.ncbi.nlm.nih.gov/genomes/all/GCA/000/326/745/GCA_000326745.1_Esch_coli_KTE157_V1
GCA_000353065.1_Esch_coli_KTE215_V1	Escherichia coli KTE215	KTE215	ftp://ftp.ncbi.nlm.nih.gov/genomes/all/GCA/000/353/065/GCA_000353065.1_Esch_coli_KTE215_V1
GCA_000351585.1_Esch_coli_KTE60_V1	Escherichia coli KTE60	KTE60	ftp://ftp.ncbi.nlm.nih.gov/genomes/all/GCA/000/351/585/GCA_000351585.1_Esch_coli_KTE60_V1
GCA_000326245.1_Esch_coli_KTE128_V1	Escherichia coli KTE128	KTE128	ftp://ftp.ncbi.nlm.nih.gov/genomes/all/GCA/000/326/245/GCA_000326245.1_Esch_coli_KTE128_V1
GCA_000351845.1_Esch_coli_KTE93_V1	Escherichia coli KTE93	KTE93	ftp://ftp.ncbi.nlm.nih.gov/genomes/all/GCA/000/351/845/GCA_000351845.1_Esch_coli_KTE93_V1
GCA_000351105.1_Esch_coli_KTE206_V1	Escherichia coli KTE206	KTE206	ftp://ftp.ncbi.nlm.nih.gov/genomes/all/GCA/000/351/105/GCA_000351105.1_Esch_coli_KTE206_V1
GCA_000351945.1_Esch_coli_KTE143_V1	Escherichia coli KTE143	KTE143	ftp://ftp.ncbi.nlm.nih.gov/genomes/all/GCA/000/351/945/GCA_000351945.1_Esch_coli_KTE143_V1
GCA_000351185.1_Esch_coli_KTE213_V1	Escherichia coli KTE213	KTE213	ftp://ftp.ncbi.nlm.nih.gov/genomes/all/GCA/000/351/185/GCA_000351185.1_Esch_coli_KTE213_V1
GCA_000352625.1_Esch_coli_KTE140_V1	Escherichia coli KTE140	KTE140	ftp://ftp.ncbi.nlm.nih.gov/genomes/all/GCA/000/352/625/GCA_000352625.1_Esch_coli_KTE140_V1
GCA_000326525.1_Esch_coli_KTE94_V1	Escherichia coli KTE94	KTE94	ftp://ftp.ncbi.nlm.nih.gov/genomes/all/GCA/000/326/525/GCA_000326525.1_Esch_coli_KTE94_V1
GCA_000351805.1_Esch_coli_KTE86_V1	Escherichia coli KTE86	KTE86	ftp://ftp.ncbi.nlm.nih.gov/genomes/all/GCA/000/351/805/GCA_000351805.1_Esch_coli_KTE86_V1
GCA_000326925.1_Esch_coli_KTE120_V1	Escherichia coli KTE120	KTE120	ftp://ftp.ncbi.nlm.nih.gov/genomes/all/GCA/000/326/925/GCA_000326925.1_Esch_coli_KTE120_V1
GCA_000326445.1_Esch_coli_KTE168_V1	Escherichia coli KTE168	KTE168	ftp://ftp.ncbi.nlm.nih.gov/genomes/all/GCA/000/326/445/GCA_000326445.1_Esch_coli_KTE168_V1
GCA_000326365.1_Esch_coli_KTE148_V1	Escherichia coli KTE148	KTE148	ftp://ftp.ncbi.nlm.nih.gov/genomes/all/GCA/000/326/365/GCA_000326365.1_Esch_coli_KTE148_V1
GCA_000353125.1_Esch_coli_KTE223_V1	Escherichia coli KTE223	KTE223	ftp://ftp.ncbi.nlm.nih.gov/genomes/all/GCA/000/353/125/GCA_000353125.1_Esch_coli_KTE223_V1
GCA_000351865.1_Esch_coli_KTE111_V1	Escherichia coli KTE111	KTE111	ftp://ftp.ncbi.nlm.nih.gov/genomes/all/GCA/000/351/865/GCA_000351865.1_Esch_coli_KTE111_V1
GCA_000353025.1_Esch_coli_KTE209_V1	Escherichia coli KTE209	KTE209	ftp://ftp.ncbi.nlm.nih.gov/genomes/all/GCA/000/353/025/GCA_000353025.1_Esch_coli_KTE209_V1
GCA_000352325.1_Esch_coli_KTE50_V1	Escherichia coli KTE50	KTE50	ftp://ftp.ncbi.nlm.nih.gov/genomes/all/GCA/000/352/325/GCA_000352325.1_Esch_coli_KTE50_V1
GCA_000351985.1_Esch_coli_KTE161_V1	Escherichia coli KTE161	KTE161	ftp://ftp.ncbi.nlm.nih.gov/genomes/all/GCA/000/351/985/GCA_000351985.1_Esch_coli_KTE161_V1
GCA_000326485.1_Esch_coli_KTE179_V1	Escherichia coli KTE179	KTE179	ftp://ftp.ncbi.nlm.nih.gov/genomes/all/GCA/000/326/485/GCA_000326485.1_Esch_coli_KTE179_V1
GCA_000352905.1_Esch_coli_KTE183_V1	Escherichia coli KTE183	KTE183	ftp://ftp.ncbi.nlm.nih.gov/genomes/all/GCA/000/352/905/GCA_000352905.1_Esch_coli_KTE183_V1
GCA_000351245.1_Esch_coli_KTE220_V1	Escherichia coli KTE220	KTE220	ftp://ftp.ncbi.nlm.nih.gov/genomes/all/GCA/000/351/245/GCA_000351245.1_Esch_coli_KTE220_V1
GCA_000326805.1_Esch_coli_KTE180_V1	Escherichia coli KTE180	KTE180	ftp://ftp.ncbi.nlm.nih.gov/genomes/all/GCA/000/326/805/GCA_000326805.1_Esch_coli_KTE180_V1
GCA_000353105.1_Esch_coli_KTE218_V1	Escherichia coli KTE218	KTE218	ftp://ftp.ncbi.nlm.nih.gov/genomes/all/GCA/000/353/105/GCA_000353105.1_Esch_coli_KTE218_V1
GCA_000326225.1_Esch_coli_KTE124_V1	Escherichia coli KTE124	KTE124	ftp://ftp.ncbi.nlm.nih.gov/genomes/all/GCA/000/326/225/GCA_000326225.1_Esch_coli_KTE124_V1
GCA_000326965.1_Esch_coli_KTE125_V1	Escherichia coli KTE125	KTE125	ftp://ftp.ncbi.nlm.nih.gov/genomes/all/GCA/000/326/965/GCA_000326965.1_Esch_coli_KTE125_V1
GCA_000352825.1_Esch_coli_KTE190_V1	Escherichia coli KTE190	KTE190	ftp://ftp.ncbi.nlm.nih.gov/genomes/all/GCA/000/352/825/GCA_000352825.1_Esch_coli_KTE190_V1
GCA_000350685.1_Esch_coli_KTE10_V1	Escherichia coli KTE10	KTE10	ftp://ftp.ncbi.nlm.nih.gov/genomes/all/GCA/000/350/685/GCA_000350685.1_Esch_coli_KTE10_V1
GCA_000353145.1_Esch_coli_KTE227_V1	Escherichia coli KTE227	KTE227	ftp://ftp.ncbi.nlm.nih.gov/genomes/all/GCA/000/353/145/GCA_000353145.1_Esch_coli_KTE227_V1
GCA_000352265.1_Esch_coli_KTE22_V1	Escherichia coli KTE22	KTE22	ftp://ftp.ncbi.nlm.nih.gov/genomes/all/GCA/000/352/265/GCA_000352265.1_Esch_coli_KTE22_V1
GCA_000351605.1_Esch_coli_KTE62_V1	Escherichia coli KTE62	KTE62	ftp://ftp.ncbi.nlm.nih.gov/genomes/all/GCA/000/351/605/GCA_000351605.1_Esch_coli_KTE62_V1
GCA_000352365.1_Esch_coli_KTE59_V1	Escherichia coli KTE59	KTE59	ftp://ftp.ncbi.nlm.nih.gov/genomes/all/GCA/000/352/365/GCA_000352365.1_Esch_coli_KTE59_V1
GCA_000352085.1_Esch_coli_KTE8_V1	Escherichia coli KTE8	KTE8	ftp://ftp.ncbi.nlm.nih.gov/genomes/all/GCA/000/352/085/GCA_000352085.1_Esch_coli_KTE8_V1
GCA_000326945.1_Esch_coli_KTE122_V1	Escherichia coli KTE122	KTE122	ftp://ftp.ncbi.nlm.nih.gov/genomes/all/GCA/000/326/945/GCA_000326945.1_Esch_coli_KTE122_V1
GCA_000352805.1_Esch_coli_KTE194_V1	Escherichia coli KTE194	KTE194	ftp://ftp.ncbi.nlm.nih.gov/genomes/all/GCA/000/352/805/GCA_000352805.1_Esch_coli_KTE194_V1
GCA_000350985.1_Esch_coli_KTE189_V1	Escherichia coli KTE189	KTE189	ftp://ftp.ncbi.nlm.nih.gov/genomes/all/GCA/000/350/985/GCA_000350985.1_Esch_coli_KTE189_V1
GCA_000351545.1_Esch_coli_KTE57_V1	Escherichia coli KTE57	KTE57	ftp://ftp.ncbi.nlm.nih.gov/genomes/all/GCA/000/351/545/GCA_000351545.1_Esch_coli_KTE57_V1
GCA_000352525.1_Esch_coli_KTE115_V1	Escherichia coli KTE115	KTE115	ftp://ftp.ncbi.nlm.nih.gov/genomes/all/GCA/000/352/525/GCA_000352525.1_Esch_coli_KTE115_V1
GCA_000352565.1_Esch_coli_KTE123_V1	Escherichia coli KTE123	KTE123	ftp://ftp.ncbi.nlm.nih.gov/genomes/all/GCA/000/352/565/GCA_000352565.1_Esch_coli_KTE123_V1
GCA_000352405.1_Esch_coli_KTE65_V1	Escherichia coli KTE65	KTE65	ftp://ftp.ncbi.nlm.nih.gov/genomes/all/GCA/000/352/405/GCA_000352405.1_Esch_coli_KTE65_V1
GCA_000351905.1_Esch_coli_KTE119_V1	Escherichia coli KTE119	KTE119	ftp://ftp.ncbi.nlm.nih.gov/genomes/all/GCA/000/351/905/GCA_000351905.1_Esch_coli_KTE119_V1
GCA_000350645.1_Esch_coli_KTE4_V1	Escherichia coli KTE4	KTE4	ftp://ftp.ncbi.nlm.nih.gov/genomes/all/GCA/000/350/645/GCA_000350645.1_Esch_coli_KTE4_V1
GCA_000326265.1_Esch_coli_KTE129_V1	Escherichia coli KTE129	KTE129	ftp://ftp.ncbi.nlm.nih.gov/genomes/all/GCA/000/326/265/GCA_000326265.1_Esch_coli_KTE129_V1
GCA_000352965.1_Esch_coli_KTE202_V1	Escherichia coli KTE202	KTE202	ftp://ftp.ncbi.nlm.nih.gov/genomes/all/GCA/000/352/965/GCA_000352965.1_Esch_coli_KTE202_V1
GCA_000353165.1_Esch_coli_KTE229_V1	Escherichia coli KTE229	KTE229	ftp://ftp.ncbi.nlm.nih.gov/genomes/all/GCA/000/353/165/GCA_000353165.1_Esch_coli_KTE229_V1
GCA_000351625.1_Esch_coli_KTE66_V1	Escherichia coli KTE66	KTE66	ftp://ftp.ncbi.nlm.nih.gov/genomes/all/GCA/000/351/625/GCA_000351625.1_Esch_coli_KTE66_V1
GCA_000350765.1_Esch_coli_KTE16_V1	Escherichia coli KTE16	KTE16	ftp://ftp.ncbi.nlm.nih.gov/genomes/all/GCA/000/350/765/GCA_000350765.1_Esch_coli_KTE16_V1
GCA_000351485.1_Esch_coli_KTE53_V1	Escherichia coli KTE53	KTE53	ftp://ftp.ncbi.nlm.nih.gov/genomes/all/GCA/000/351/485/GCA_000351485.1_Esch_coli_KTE53_V1
GCA_000352065.1_Esch_coli_KTE6_V1	Escherichia coli KTE6	KTE6	ftp://ftp.ncbi.nlm.nih.gov/genomes/all/GCA/000/352/065/GCA_000352065.1_Esch_coli_KTE6_V1
GCA_000351665.1_Esch_coli_KTE72_V1	Escherichia coli KTE72	KTE72	ftp://ftp.ncbi.nlm.nih.gov/genomes/all/GCA/000/351/665/GCA_000351665.1_Esch_coli_KTE72_V1
GCA_000326165.1_Esch_coli_KTE106_V1	Escherichia coli KTE106	KTE106	ftp://ftp.ncbi.nlm.nih.gov/genomes/all/GCA/000/326/165/GCA_000326165.1_Esch_coli_KTE106_V1
GCA_000351505.1_Esch_coli_KTE55_V1	Escherichia coli KTE55	KTE55	ftp://ftp.ncbi.nlm.nih.gov/genomes/all/GCA/000/351/505/GCA_000351505.1_Esch_coli_KTE55_V1
GCA_000326505.1_Esch_coli_KTE82_V1	Escherichia coli KTE82	KTE82	ftp://ftp.ncbi.nlm.nih.gov/genomes/all/GCA/000/326/505/GCA_000326505.1_Esch_coli_KTE82_V1
GCA_000352845.1_Esch_coli_KTE173_V1	Escherichia coli KTE173	KTE173	ftp://ftp.ncbi.nlm.nih.gov/genomes/all/GCA/000/352/845/GCA_000352845.1_Esch_coli_KTE173_V1
GCA_000352545.1_Esch_coli_KTE118_V1	Escherichia coli KTE118	KTE118	ftp://ftp.ncbi.nlm.nih.gov/genomes/all/GCA/000/352/545/GCA_000352545.1_Esch_coli_KTE118_V1
GCA_000351305.1_Esch_coli_KTE230_V1	Escherichia coli KTE230	KTE230	ftp://ftp.ncbi.nlm.nih.gov/genomes/all/GCA/000/351/305/GCA_000351305.1_Esch_coli_KTE230_V1
GCA_000351285.1_Esch_coli_KTE228_V1	Escherichia coli KTE228	KTE228	ftp://ftp.ncbi.nlm.nih.gov/genomes/all/GCA/000/351/285/GCA_000351285.1_Esch_coli_KTE228_V1
GCA_000352865.1_Esch_coli_KTE175_V1	Escherichia coli KTE175	KTE175	ftp://ftp.ncbi.nlm.nih.gov/genomes/all/GCA/000/352/865/GCA_000352865.1_Esch_coli_KTE175_V1
GCA_000350885.1_Esch_coli_KTE44_V1	Escherichia coli KTE44	KTE44	ftp://ftp.ncbi.nlm.nih.gov/genomes/all/GCA/000/350/885/GCA_000350885.1_Esch_coli_KTE44_V1
GCA_000350965.1_Esch_coli_KTE188_V1	Escherichia coli KTE188	KTE188	ftp://ftp.ncbi.nlm.nih.gov/genomes/all/GCA/000/350/965/GCA_000350965.1_Esch_coli_KTE188_V1
GCA_000350745.1_Esch_coli_KTE15_V1	Escherichia coli KTE15	KTE15	ftp://ftp.ncbi.nlm.nih.gov/genomes/all/GCA/000/350/745/GCA_000350745.1_Esch_coli_KTE15_V1
GCA_000351065.1_Esch_coli_KTE204_V1	Escherichia coli KTE204	KTE204	ftp://ftp.ncbi.nlm.nih.gov/genomes/all/GCA/000/351/065/GCA_000351065.1_Esch_coli_KTE204_V1
GCA_000352025.1_Esch_coli_KTE169_V1	Escherichia coli KTE169	KTE169	ftp://ftp.ncbi.nlm.nih.gov/genomes/all/GCA/000/352/025/GCA_000352025.1_Esch_coli_KTE169_V1
GCA_000351445.1_Esch_coli_KTE49_V1	Escherichia coli KTE49	KTE49	ftp://ftp.ncbi.nlm.nih.gov/genomes/all/GCA/000/351/445/GCA_000351445.1_Esch_coli_KTE49_V1
GCA_000351825.1_Esch_coli_KTE87_V1	Escherichia coli KTE87	KTE87	ftp://ftp.ncbi.nlm.nih.gov/genomes/all/GCA/000/351/825/GCA_000351825.1_Esch_coli_KTE87_V1
GCA_000351465.1_Esch_coli_KTE51_V1	Escherichia coli KTE51	KTE51	ftp://ftp.ncbi.nlm.nih.gov/genomes/all/GCA/000/351/465/GCA_000351465.1_Esch_coli_KTE51_V1
GCA_000351045.1_Esch_coli_KTE201_V1	Escherichia coli KTE201	KTE201	ftp://ftp.ncbi.nlm.nih.gov/genomes/all/GCA/000/351/045/GCA_000351045.1_Esch_coli_KTE201_V1
GCA_000352685.1_Esch_coli_KTE146_V1	Escherichia coli KTE146	KTE146	ftp://ftp.ncbi.nlm.nih.gov/genomes/all/GCA/000/352/685/GCA_000352685.1_Esch_coli_KTE146_V1
GCA_000326565.1_Esch_coli_KTE112_V1	Escherichia coli KTE112	KTE112	ftp://ftp.ncbi.nlm.nih.gov/genomes/all/GCA/000/326/565/GCA_000326565.1_Esch_coli_KTE112_V1
GCA_000350865.1_Esch_coli_KTE39_V1	Escherichia coli KTE39	KTE39	ftp://ftp.ncbi.nlm.nih.gov/genomes/all/GCA/000/350/865/GCA_000350865.1_Esch_coli_KTE39_V1
GCA_000350665.1_Esch_coli_KTE5_V1	Escherichia coli KTE5	KTE5	ftp://ftp.ncbi.nlm.nih.gov/genomes/all/GCA/000/350/665/GCA_000350665.1_Esch_coli_KTE5_V1
GCA_000351565.1_Esch_coli_KTE58_V1	Escherichia coli KTE58	KTE58	ftp://ftp.ncbi.nlm.nih.gov/genomes/all/GCA/000/351/565/GCA_000351565.1_Esch_coli_KTE58_V1
GCA_000350905.1_Esch_coli_KTE178_V1	Escherichia coli KTE178	KTE178	ftp://ftp.ncbi.nlm.nih.gov/genomes/all/GCA/000/350/905/GCA_000350905.1_Esch_coli_KTE178_V1
GCA_000350825.1_Esch_coli_KTE26_V1	Escherichia coli KTE26	KTE26	ftp://ftp.ncbi.nlm.nih.gov/genomes/all/GCA/000/350/825/GCA_000350825.1_Esch_coli_KTE26_V1
GCA_000351225.1_Esch_coli_KTE216_V1	Escherichia coli KTE216	KTE216	ftp://ftp.ncbi.nlm.nih.gov/genomes/all/GCA/000/351/225/GCA_000351225.1_Esch_coli_KTE216_V1
GCA_000351745.1_Esch_coli_KTE80_V1	Escherichia coli KTE80	KTE80	ftp://ftp.ncbi.nlm.nih.gov/genomes/all/GCA/000/351/745/GCA_000351745.1_Esch_coli_KTE80_V1
GCA_000351265.1_Esch_coli_KTE224_V1	Escherichia coli KTE224	KTE224	ftp://ftp.ncbi.nlm.nih.gov/genomes/all/GCA/000/351/265/GCA_000351265.1_Esch_coli_KTE224_V1
GCA_000351365.1_Esch_coli_KTE235_V1	Escherichia coli KTE235	KTE235	ftp://ftp.ncbi.nlm.nih.gov/genomes/all/GCA/000/351/365/GCA_000351365.1_Esch_coli_KTE235_V1
GCA_000351885.1_Esch_coli_KTE116_V1	Escherichia coli KTE116	KTE116	ftp://ftp.ncbi.nlm.nih.gov/genomes/all/GCA/000/351/885/GCA_000351885.1_Esch_coli_KTE116_V1
GCA_000351785.1_Esch_coli_KTE83_V1	Escherichia coli KTE83	KTE83	ftp://ftp.ncbi.nlm.nih.gov/genomes/all/GCA/000/351/785/GCA_000351785.1_Esch_coli_KTE83_V1
GCA_000351125.1_Esch_coli_KTE208_V1	Escherichia coli KTE208	KTE208	ftp://ftp.ncbi.nlm.nih.gov/genomes/all/GCA/000/351/125/GCA_000351125.1_Esch_coli_KTE208_V1
GCA_000326885.1_Esch_coli_KTE85_V1	Escherichia coli KTE85	KTE85	ftp://ftp.ncbi.nlm.nih.gov/genomes/all/GCA/000/326/885/GCA_000326885.1_Esch_coli_KTE85_V1
GCA_000350925.1_Esch_coli_KTE181_V1	Escherichia coli KTE181	KTE181	ftp://ftp.ncbi.nlm.nih.gov/genomes/all/GCA/000/350/925/GCA_000350925.1_Esch_coli_KTE181_V1
GCA_000351385.1_Esch_coli_KTE236_V1	Escherichia coli KTE236	KTE236	ftp://ftp.ncbi.nlm.nih.gov/genomes/all/GCA/000/351/385/GCA_000351385.1_Esch_coli_KTE236_V1
GCA_000351705.1_Esch_coli_KTE76_V1	Escherichia coli KTE76	KTE76	ftp://ftp.ncbi.nlm.nih.gov/genomes/all/GCA/000/351/705/GCA_000351705.1_Esch_coli_KTE76_V1
GCA_000350625.1_Esch_coli_KTE2_V1	Escherichia coli KTE2	KTE2	ftp://ftp.ncbi.nlm.nih.gov/genomes/all/GCA/000/350/625/GCA_000350625.1_Esch_coli_KTE2_V1
GCA_000351005.1_Esch_coli_KTE191_V1	Escherichia coli KTE191	KTE191	ftp://ftp.ncbi.nlm.nih.gov/genomes/all/GCA/000/351/005/GCA_000351005.1_Esch_coli_KTE191_V1
GCA_000351205.1_Esch_coli_KTE214_V1	Escherichia coli KTE214	KTE214	ftp://ftp.ncbi.nlm.nih.gov/genomes/all/GCA/000/351/205/GCA_000351205.1_Esch_coli_KTE214_V1
GCA_000351405.1_Esch_coli_KTE237_V1	Escherichia coli KTE237	KTE237	ftp://ftp.ncbi.nlm.nih.gov/genomes/all/GCA/000/351/405/GCA_000351405.1_Esch_coli_KTE237_V1
GCA_000351025.1_Esch_coli_KTE193_V1	Escherichia coli KTE193	KTE193	ftp://ftp.ncbi.nlm.nih.gov/genomes/all/GCA/000/351/025/GCA_000351025.1_Esch_coli_KTE193_V1
GCA_000350785.1_Esch_coli_KTE21_V1	Escherichia coli KTE21	KTE21	ftp://ftp.ncbi.nlm.nih.gov/genomes/all/GCA/000/350/785/GCA_000350785.1_Esch_coli_KTE21_V1
GCA_000351685.1_Esch_coli_KTE75_V1	Escherichia coli KTE75	KTE75	ftp://ftp.ncbi.nlm.nih.gov/genomes/all/GCA/000/351/685/GCA_000351685.1_Esch_coli_KTE75_V1
GCA_000331615.1_genome_assembly_of_LCT-EC52_strain_of_E.coli	Escherichia coli LCT-EC52	LCT-EC52	ftp://ftp.ncbi.nlm.nih.gov/genomes/all/GCA/000/331/615/GCA_000331615.1_genome_assembly_of_LCT-EC52_strain_of_E.coli
GCA_000333195.1_ASM33319v1	Escherichia coli O5:K4(L):H4 str. ATCC 23502	ATCC 23502	ftp://ftp.ncbi.nlm.nih.gov/genomes/all/GCA/000/333/195/GCA_000333195.1_ASM33319v1
GCA_000333215.1_ASM33321v1	Escherichia coli Nissle 1917	Nissle 1917	ftp://ftp.ncbi.nlm.nih.gov/genomes/all/GCA/000/333/215/GCA_000333215.1_ASM33321v1
GCA_000333175.1_ASM33317v1	Escherichia coli O10:K5(L):H4 str. ATCC 23506	ATCC 23506	ftp://ftp.ncbi.nlm.nih.gov/genomes/all/GCA/000/333/175/GCA_000333175.1_ASM33317v1
GCA_000332755.1_ASM33275v1	Escherichia coli APEC O78	APEC O78	ftp://ftp.ncbi.nlm.nih.gov/genomes/all/GCA/000/332/755/GCA_000332755.1_ASM33275v1
GCA_000335055.2_ASM33505v2	Escherichia coli ATCC 700728	ATCC 700728	ftp://ftp.ncbi.nlm.nih.gov/genomes/all/GCA/000/335/055/GCA_000335055.2_ASM33505v2
GCA_000335295.2_ASM33529v2	Escherichia coli 99.1753	991.753	ftp://ftp.ncbi.nlm.nih.gov/genomes/all/GCA/000/335/295/GCA_000335295.2_ASM33529v2
GCA_000335315.2_ASM33531v2	Escherichia coli 99.1775	991.775	ftp://ftp.ncbi.nlm.nih.gov/genomes/all/GCA/000/335/315/GCA_000335315.2_ASM33531v2
GCA_000335415.2_ASM33541v2	Escherichia coli PA11	PA11	ftp://ftp.ncbi.nlm.nih.gov/genomes/all/GCA/000/335/415/GCA_000335415.2_ASM33541v2
GCA_000335375.2_ASM33537v2	Escherichia coli 95.0083	950.083	ftp://ftp.ncbi.nlm.nih.gov/genomes/all/GCA/000/335/375/GCA_000335375.2_ASM33537v2
GCA_000335035.2_ASM33503v2	Escherichia coli 99.1805	991.805	ftp://ftp.ncbi.nlm.nih.gov/genomes/all/GCA/000/335/035/GCA_000335035.2_ASM33503v2
GCA_000335255.2_ASM33525v2	Escherichia coli 99.0839	990.839	ftp://ftp.ncbi.nlm.nih.gov/genomes/all/GCA/000/335/255/GCA_000335255.2_ASM33525v2
GCA_000335215.2_ASM33521v2	Escherichia coli 99.0670	990.670	ftp://ftp.ncbi.nlm.nih.gov/genomes/all/GCA/000/335/215/GCA_000335215.2_ASM33521v2
GCA_000334995.2_ASM33499v2	Escherichia coli 99.0816	990.816	ftp://ftp.ncbi.nlm.nih.gov/genomes/all/GCA/000/334/995/GCA_000334995.2_ASM33499v2
GCA_000335095.2_ASM33509v2	Escherichia coli PA48	PA48	ftp://ftp.ncbi.nlm.nih.gov/genomes/all/GCA/000/335/095/GCA_000335095.2_ASM33509v2
GCA_000335435.2_ASM33543v2	Escherichia coli PA13	PA13	ftp://ftp.ncbi.nlm.nih.gov/genomes/all/GCA/000/335/435/GCA_000335435.2_ASM33543v2
GCA_000334975.2_ASM33497v2	Escherichia coli 99.0815	990.815	ftp://ftp.ncbi.nlm.nih.gov/genomes/all/GCA/000/334/975/GCA_000334975.2_ASM33497v2
GCA_000335335.2_ASM33533v2	Escherichia coli PA19	PA19	ftp://ftp.ncbi.nlm.nih.gov/genomes/all/GCA/000/335/335/GCA_000335335.2_ASM33533v2
GCA_000335075.2_ASM33507v2	Escherichia coli PA47	PA47	ftp://ftp.ncbi.nlm.nih.gov/genomes/all/GCA/000/335/075/GCA_000335075.2_ASM33507v2
GCA_000335115.1_ASM33511v1	Escherichia coli 7.1982	71.982	ftp://ftp.ncbi.nlm.nih.gov/genomes/all/GCA/000/335/115/GCA_000335115.1_ASM33511v1
GCA_000335135.1_ASM33513v1	Escherichia coli 99.1781	991.781	ftp://ftp.ncbi.nlm.nih.gov/genomes/all/GCA/000/335/135/GCA_000335135.1_ASM33513v1
GCA_000335355.2_ASM33535v2	Escherichia coli PA2	PA2	ftp://ftp.ncbi.nlm.nih.gov/genomes/all/GCA/000/335/355/GCA_000335355.2_ASM33535v2
GCA_000335275.2_ASM33527v2	Escherichia coli 99.0848	990.848	ftp://ftp.ncbi.nlm.nih.gov/genomes/all/GCA/000/335/275/GCA_000335275.2_ASM33527v2
GCA_000335455.2_ASM33545v2	Escherichia coli PA8	PA8	ftp://ftp.ncbi.nlm.nih.gov/genomes/all/GCA/000/335/455/GCA_000335455.2_ASM33545v2
GCA_000335235.2_ASM33523v2	Escherichia coli 99.0814	990.814	ftp://ftp.ncbi.nlm.nih.gov/genomes/all/GCA/000/335/235/GCA_000335235.2_ASM33523v2
GCA_000335155.2_ASM33515v2	Escherichia coli 99.1762	991.762	ftp://ftp.ncbi.nlm.nih.gov/genomes/all/GCA/000/335/155/GCA_000335155.2_ASM33515v2
GCA_000335015.2_ASM33501v2	Escherichia coli 99.1793	991.793	ftp://ftp.ncbi.nlm.nih.gov/genomes/all/GCA/000/335/015/GCA_000335015.2_ASM33501v2
GCA_000340455.2_ASM34045v2	Escherichia coli 09BKT078844	09BKT078844	ftp://ftp.ncbi.nlm.nih.gov/genomes/all/GCA/000/340/455/GCA_000340455.2_ASM34045v2
GCA_000335175.2_ASM33517v2	Escherichia coli PA35	PA35	ftp://ftp.ncbi.nlm.nih.gov/genomes/all/GCA/000/335/175/GCA_000335175.2_ASM33517v2
GCA_000335195.2_ASM33519v2	Escherichia coli 3.4880	34.880	ftp://ftp.ncbi.nlm.nih.gov/genomes/all/GCA/000/335/195/GCA_000335195.2_ASM33519v2
GCA_000340255.1_S17	Escherichia coli S17	S17	ftp://ftp.ncbi.nlm.nih.gov/genomes/all/GCA/000/340/255/GCA_000340255.1_S17
GCA_000340235.1_O8	Escherichia coli O08	O08	ftp://ftp.ncbi.nlm.nih.gov/genomes/all/GCA/000/340/235/GCA_000340235.1_O8
GCA_000340275.1_SEPT362	Escherichia coli SEPT362	SEPT362	ftp://ftp.ncbi.nlm.nih.gov/genomes/all/GCA/000/340/275/GCA_000340275.1_SEPT362
GCA_000350025.2_C48_93_IrSpV01	Escherichia coli ONT:H33 str. C48/93	C48/93	ftp://ftp.ncbi.nlm.nih.gov/genomes/all/GCA/000/350/025/GCA_000350025.2_C48_93_IrSpV01
GCA_000350045.2_C43_90_IrSpV01	Escherichia coli O127:H27 str. C43/90	C43/90	ftp://ftp.ncbi.nlm.nih.gov/genomes/all/GCA/000/350/045/GCA_000350045.2_C43_90_IrSpV01
GCA_000350005.1_E112_10NrN01	Escherichia coli O104:H4 str. E112/10	E112/10	ftp://ftp.ncbi.nlm.nih.gov/genomes/all/GCA/000/350/005/GCA_000350005.1_E112_10NrN01
GCA_000353545.1_E92_11NrN01	Escherichia coli O104:H4 str. E92/11	E92/11	ftp://ftp.ncbi.nlm.nih.gov/genomes/all/GCA/000/353/545/GCA_000353545.1_E92_11NrN01
GCA_000354395.1_ASM35439v1	Escherichia coli MP021017.12	MP021017.12	ftp://ftp.ncbi.nlm.nih.gov/genomes/all/GCA/000/354/395/GCA_000354395.1_ASM35439v1
GCA_000354415.2_ASM35441v2	Escherichia coli MP021017.11	MP021017.11	ftp://ftp.ncbi.nlm.nih.gov/genomes/all/GCA/000/354/415/GCA_000354415.2_ASM35441v2
GCA_000354535.2_ASM35453v2	Escherichia coli MP021017.6	MP021017.6	ftp://ftp.ncbi.nlm.nih.gov/genomes/all/GCA/000/354/535/GCA_000354535.2_ASM35453v2
GCA_000354475.2_ASM35447v2	Escherichia coli MP021017.3	MP021017.3	ftp://ftp.ncbi.nlm.nih.gov/genomes/all/GCA/000/354/475/GCA_000354475.2_ASM35447v2
GCA_000354555.2_ASM35455v2	Escherichia coli MP021017.9	MP021017.9	ftp://ftp.ncbi.nlm.nih.gov/genomes/all/GCA/000/354/555/GCA_000354555.2_ASM35455v2
GCA_000354515.2_ASM35451v2	Escherichia coli MP021017.5	MP021017.5	ftp://ftp.ncbi.nlm.nih.gov/genomes/all/GCA/000/354/515/GCA_000354515.2_ASM35451v2
GCA_000354375.2_ASM35437v2	Escherichia coli MP021017.10	MP021017.10	ftp://ftp.ncbi.nlm.nih.gov/genomes/all/GCA/000/354/375/GCA_000354375.2_ASM35437v2
GCA_000354295.1_ASM35429v1	Escherichia coli BCE002_MS12	BCE002_MS12	ftp://ftp.ncbi.nlm.nih.gov/genomes/all/GCA/000/354/295/GCA_000354295.1_ASM35429v1
GCA_000354435.2_ASM35443v2	Escherichia coli MP021017.2	MP021017.2	ftp://ftp.ncbi.nlm.nih.gov/genomes/all/GCA/000/354/435/GCA_000354435.2_ASM35443v2
GCA_000354495.2_ASM35449v2	Escherichia coli MP021017.4	MP021017.4	ftp://ftp.ncbi.nlm.nih.gov/genomes/all/GCA/000/354/495/GCA_000354495.2_ASM35449v2
GCA_000355415.2_ASM35541v2	Escherichia coli 2845350	2845350	ftp://ftp.ncbi.nlm.nih.gov/genomes/all/GCA/000/355/415/GCA_000355415.2_ASM35541v2
GCA_000355035.2_ASM35503v2	Escherichia coli 2861200	2861200	ftp://ftp.ncbi.nlm.nih.gov/genomes/all/GCA/000/355/035/GCA_000355035.2_ASM35503v2
GCA_000355495.2_ASM35549v2	Escherichia coli BCE001_MS16	BCE001_MS16	ftp://ftp.ncbi.nlm.nih.gov/genomes/all/GCA/000/355/495/GCA_000355495.2_ASM35549v2
GCA_000354855.1_ASM35485v1	Escherichia coli MP021566.1	MP021566.1	ftp://ftp.ncbi.nlm.nih.gov/genomes/all/GCA/000/354/855/GCA_000354855.1_ASM35485v1
GCA_000355515.2_ASM35551v2	Escherichia coli MP021017.1	MP021017.1	ftp://ftp.ncbi.nlm.nih.gov/genomes/all/GCA/000/355/515/GCA_000355515.2_ASM35551v2
GCA_000355015.2_ASM35501v2	Escherichia coli 2851500	2851500	ftp://ftp.ncbi.nlm.nih.gov/genomes/all/GCA/000/355/015/GCA_000355015.2_ASM35501v2
GCA_000354275.2_ASM35427v2	Escherichia coli 2875000	2875000	ftp://ftp.ncbi.nlm.nih.gov/genomes/all/GCA/000/354/275/GCA_000354275.2_ASM35427v2
GCA_000354455.1_ASM35445v1	Escherichia coli 2872800	2872800	ftp://ftp.ncbi.nlm.nih.gov/genomes/all/GCA/000/354/455/GCA_000354455.1_ASM35445v1
GCA_000354315.2_ASM35431v2	Escherichia coli BCE019_MS-13	BCE019_MS-13	ftp://ftp.ncbi.nlm.nih.gov/genomes/all/GCA/000/354/315/GCA_000354315.2_ASM35431v2
GCA_000355615.2_ASM35561v2	Escherichia coli 2770900	2770900	ftp://ftp.ncbi.nlm.nih.gov/genomes/all/GCA/000/355/615/GCA_000355615.2_ASM35561v2
GCA_000355055.1_ASM35505v1	Escherichia coli 2850400	2850400	ftp://ftp.ncbi.nlm.nih.gov/genomes/all/GCA/000/355/055/GCA_000355055.1_ASM35505v1
GCA_000355455.2_ASM35545v2	Escherichia coli 2871950	2871950	ftp://ftp.ncbi.nlm.nih.gov/genomes/all/GCA/000/355/455/GCA_000355455.2_ASM35545v2
GCA_000354835.2_ASM35483v2	Escherichia coli 180600	180600	ftp://ftp.ncbi.nlm.nih.gov/genomes/all/GCA/000/354/835/GCA_000354835.2_ASM35483v2
GCA_000355355.1_ASM35535v1	Escherichia coli 2853500	2853500	ftp://ftp.ncbi.nlm.nih.gov/genomes/all/GCA/000/355/355/GCA_000355355.1_ASM35535v1
GCA_000354575.2_ASM35457v2	Escherichia coli MP021552.11	MP021552.11	ftp://ftp.ncbi.nlm.nih.gov/genomes/all/GCA/000/354/575/GCA_000354575.2_ASM35457v2
GCA_000354935.2_ASM35493v2	Escherichia coli 2866450	2866450	ftp://ftp.ncbi.nlm.nih.gov/genomes/all/GCA/000/354/935/GCA_000354935.2_ASM35493v2
GCA_000354815.2_ASM35481v2	Escherichia coli 2867750	2867750	ftp://ftp.ncbi.nlm.nih.gov/genomes/all/GCA/000/354/815/GCA_000354815.2_ASM35481v2
GCA_000355575.2_ASM35557v2	Escherichia coli 2785200	2785200	ftp://ftp.ncbi.nlm.nih.gov/genomes/all/GCA/000/355/575/GCA_000355575.2_ASM35557v2
GCA_000355335.2_ASM35533v2	Escherichia coli 2850750	2850750	ftp://ftp.ncbi.nlm.nih.gov/genomes/all/GCA/000/355/335/GCA_000355335.2_ASM35533v2
GCA_000354955.1_ASM35495v1	Escherichia coli 2866550	2866550	ftp://ftp.ncbi.nlm.nih.gov/genomes/all/GCA/000/354/955/GCA_000354955.1_ASM35495v1
GCA_000355375.2_ASM35537v2	Escherichia coli 2848050	2848050	ftp://ftp.ncbi.nlm.nih.gov/genomes/all/GCA/000/355/375/GCA_000355375.2_ASM35537v2
GCA_000354875.1_ASM35487v1	Escherichia coli 2749250	2749250	ftp://ftp.ncbi.nlm.nih.gov/genomes/all/GCA/000/354/875/GCA_000354875.1_ASM35487v1
GCA_000354995.2_ASM35499v2	Escherichia coli 2860050	2860050	ftp://ftp.ncbi.nlm.nih.gov/genomes/all/GCA/000/354/995/GCA_000354995.2_ASM35499v2
GCA_000354895.2_ASM35489v2	Escherichia coli 2731150	2731150	ftp://ftp.ncbi.nlm.nih.gov/genomes/all/GCA/000/354/895/GCA_000354895.2_ASM35489v2
GCA_000355395.2_ASM35539v2	Escherichia coli 2756500	2756500	ftp://ftp.ncbi.nlm.nih.gov/genomes/all/GCA/000/355/395/GCA_000355395.2_ASM35539v2
GCA_000355475.2_ASM35547v2	Escherichia coli 2872000	2872000	ftp://ftp.ncbi.nlm.nih.gov/genomes/all/GCA/000/355/475/GCA_000355475.2_ASM35547v2
GCA_000355255.2_ASM35525v2	Escherichia coli Jurua 20/10	Jurua 20/10	ftp://ftp.ncbi.nlm.nih.gov/genomes/all/GCA/000/355/255/GCA_000355255.2_ASM35525v2
GCA_000355535.1_ASM35553v1	Escherichia coli 2762100	2762100	ftp://ftp.ncbi.nlm.nih.gov/genomes/all/GCA/000/355/535/GCA_000355535.1_ASM35553v1
GCA_000354755.2_ASM35475v2	Escherichia coli 2866750	2866750	ftp://ftp.ncbi.nlm.nih.gov/genomes/all/GCA/000/354/755/GCA_000354755.2_ASM35475v2
GCA_000354775.2_ASM35477v2	Escherichia coli 2747800	2747800	ftp://ftp.ncbi.nlm.nih.gov/genomes/all/GCA/000/354/775/GCA_000354775.2_ASM35477v2
GCA_000355075.2_ASM35507v2	Escherichia coli P0302308.1	P0302308.1	ftp://ftp.ncbi.nlm.nih.gov/genomes/all/GCA/000/355/075/GCA_000355075.2_ASM35507v2
GCA_000355095.2_ASM35509v2	Escherichia coli P0304777.1	P0304777.1	ftp://ftp.ncbi.nlm.nih.gov/genomes/all/GCA/000/355/095/GCA_000355095.2_ASM35509v2
GCA_000355235.2_ASM35523v2	Escherichia coli Jurua 18/11	Jurua 18/11	ftp://ftp.ncbi.nlm.nih.gov/genomes/all/GCA/000/355/235/GCA_000355235.2_ASM35523v2
GCA_000355435.2_ASM35543v2	Escherichia coli 2845650	2845650	ftp://ftp.ncbi.nlm.nih.gov/genomes/all/GCA/000/355/435/GCA_000355435.2_ASM35543v2
GCA_000355555.2_ASM35555v2	Escherichia coli 2780750	2780750	ftp://ftp.ncbi.nlm.nih.gov/genomes/all/GCA/000/355/555/GCA_000355555.2_ASM35555v2
GCA_000355275.2_ASM35527v2	Escherichia coli MP020940.1	MP020940.1	ftp://ftp.ncbi.nlm.nih.gov/genomes/all/GCA/000/355/275/GCA_000355275.2_ASM35527v2
GCA_000355155.2_ASM35515v2	Escherichia coli 2719100	2719100	ftp://ftp.ncbi.nlm.nih.gov/genomes/all/GCA/000/355/155/GCA_000355155.2_ASM35515v2
GCA_000354915.1_ASM35491v1	Escherichia coli 174750	174750	ftp://ftp.ncbi.nlm.nih.gov/genomes/all/GCA/000/354/915/GCA_000354915.1_ASM35491v1
GCA_000354335.2_ASM35433v2	Escherichia coli BCE034_MS-14	BCE034_MS-14	ftp://ftp.ncbi.nlm.nih.gov/genomes/all/GCA/000/354/335/GCA_000354335.2_ASM35433v2
GCA_000354975.1_ASM35497v1	Escherichia coli 2865200	2865200	ftp://ftp.ncbi.nlm.nih.gov/genomes/all/GCA/000/354/975/GCA_000354975.1_ASM35497v1
GCA_000355595.1_ASM35559v1	Escherichia coli 2788150	2788150	ftp://ftp.ncbi.nlm.nih.gov/genomes/all/GCA/000/355/595/GCA_000355595.1_ASM35559v1
GCA_000355315.2_ASM35531v2	Escherichia coli P0301867.1	P0301867.1	ftp://ftp.ncbi.nlm.nih.gov/genomes/all/GCA/000/355/315/GCA_000355315.2_ASM35531v2
GCA_000354355.2_ASM35435v2	Escherichia coli C-34666	C-34666	ftp://ftp.ncbi.nlm.nih.gov/genomes/all/GCA/000/354/355/GCA_000354355.2_ASM35435v2
GCA_000354795.2_ASM35479v2	Escherichia coli MP021561.2	MP021561.2	ftp://ftp.ncbi.nlm.nih.gov/genomes/all/GCA/000/354/795/GCA_000354795.2_ASM35479v2
GCA_000355195.2_ASM35519v2	Escherichia coli Envira 10/1	Envira 10/1	ftp://ftp.ncbi.nlm.nih.gov/genomes/all/GCA/000/355/195/GCA_000355195.2_ASM35519v2
GCA_000354615.2_ASM35461v2	Escherichia coli MP021552.7	MP021552.7	ftp://ftp.ncbi.nlm.nih.gov/genomes/all/GCA/000/354/615/GCA_000354615.2_ASM35461v2
GCA_000355115.2_ASM35511v2	Escherichia coli ThroopD	ThroopD	ftp://ftp.ncbi.nlm.nih.gov/genomes/all/GCA/000/355/115/GCA_000355115.2_ASM35511v2
GCA_000355175.1_ASM35517v1	Escherichia coli 2720900	2720900	ftp://ftp.ncbi.nlm.nih.gov/genomes/all/GCA/000/355/175/GCA_000355175.1_ASM35517v1
GCA_000354595.1_ASM35459v1	Escherichia coli MP021552.12	MP021552.12	ftp://ftp.ncbi.nlm.nih.gov/genomes/all/GCA/000/354/595/GCA_000354595.1_ASM35459v1
GCA_000355215.2_ASM35521v2	Escherichia coli Envira 8/11	Envira 8/11	ftp://ftp.ncbi.nlm.nih.gov/genomes/all/GCA/000/355/215/GCA_000355215.2_ASM35521v2
GCA_000355295.1_ASM35529v1	Escherichia coli MP020980.2	MP020980.2	ftp://ftp.ncbi.nlm.nih.gov/genomes/all/GCA/000/355/295/GCA_000355295.1_ASM35529v1
GCA_000354735.2_ASM35473v2	Escherichia coli MP021552.8	MP021552.8	ftp://ftp.ncbi.nlm.nih.gov/genomes/all/GCA/000/354/735/GCA_000354735.2_ASM35473v2
GCA_000358895.1_ASM35889v1	Escherichia coli 178200	178200	ftp://ftp.ncbi.nlm.nih.gov/genomes/all/GCA/000/358/895/GCA_000358895.1_ASM35889v1
GCA_000357745.1_ASM35774v1	Escherichia coli P0298942.9	P0298942.9	ftp://ftp.ncbi.nlm.nih.gov/genomes/all/GCA/000/357/745/GCA_000357745.1_ASM35774v1
GCA_000357965.2_ASM35796v2	Escherichia coli P0305260.12	P0305260.12	ftp://ftp.ncbi.nlm.nih.gov/genomes/all/GCA/000/357/965/GCA_000357965.2_ASM35796v2
GCA_000358715.2_ASM35871v2	Escherichia coli p0305293.9	p0305293.9	ftp://ftp.ncbi.nlm.nih.gov/genomes/all/GCA/000/358/715/GCA_000358715.2_ASM35871v2
GCA_000356325.2_ASM35632v2	Escherichia coli 2730350	2730350	ftp://ftp.ncbi.nlm.nih.gov/genomes/all/GCA/000/356/325/GCA_000356325.2_ASM35632v2
GCA_000357705.2_ASM35770v2	Escherichia coli P0305260.2	P0305260.2	ftp://ftp.ncbi.nlm.nih.gov/genomes/all/GCA/000/357/705/GCA_000357705.2_ASM35770v2
GCA_000356045.2_ASM35604v2	Escherichia coli 180050	180050	ftp://ftp.ncbi.nlm.nih.gov/genomes/all/GCA/000/356/045/GCA_000356045.2_ASM35604v2
GCA_000358085.2_ASM35808v2	Escherichia coli P0305260.6	P0305260.6	ftp://ftp.ncbi.nlm.nih.gov/genomes/all/GCA/000/358/085/GCA_000358085.2_ASM35808v2
GCA_000357945.2_ASM35794v2	Escherichia coli P0305260.11	P0305260.11	ftp://ftp.ncbi.nlm.nih.gov/genomes/all/GCA/000/357/945/GCA_000357945.2_ASM35794v2
GCA_000357925.2_ASM35792v2	Escherichia coli P0305260.10	P0305260.10	ftp://ftp.ncbi.nlm.nih.gov/genomes/all/GCA/000/357/925/GCA_000357925.2_ASM35792v2
GCA_000358125.1_ASM35812v1	Escherichia coli P0305260.8	P0305260.8	ftp://ftp.ncbi.nlm.nih.gov/genomes/all/GCA/000/358/125/GCA_000358125.1_ASM35812v1
GCA_000356825.2_ASM35682v2	Escherichia coli P0305260.9	P0305260.9	ftp://ftp.ncbi.nlm.nih.gov/genomes/all/GCA/000/356/825/GCA_000356825.2_ASM35682v2
GCA_000358005.2_ASM35800v2	Escherichia coli P0305260.15	P0305260.15	ftp://ftp.ncbi.nlm.nih.gov/genomes/all/GCA/000/358/005/GCA_000358005.2_ASM35800v2
GCA_000357285.2_ASM35728v2	Escherichia coli P0299438.9	P0299438.9	ftp://ftp.ncbi.nlm.nih.gov/genomes/all/GCA/000/357/285/GCA_000357285.2_ASM35728v2
GCA_000358105.2_ASM35810v2	Escherichia coli P0305260.7	P0305260.7	ftp://ftp.ncbi.nlm.nih.gov/genomes/all/GCA/000/358/105/GCA_000358105.2_ASM35810v2
GCA_000357985.2_ASM35798v2	Escherichia coli P0305260.13	P0305260.13	ftp://ftp.ncbi.nlm.nih.gov/genomes/all/GCA/000/357/985/GCA_000357985.2_ASM35798v2
GCA_000356865.2_ASM35686v2	Escherichia coli p0305293.13	p0305293.13	ftp://ftp.ncbi.nlm.nih.gov/genomes/all/GCA/000/356/865/GCA_000356865.2_ASM35686v2
GCA_000358045.2_ASM35804v2	Escherichia coli P0305260.4	P0305260.4	ftp://ftp.ncbi.nlm.nih.gov/genomes/all/GCA/000/358/045/GCA_000358045.2_ASM35804v2
GCA_000358065.2_ASM35806v2	Escherichia coli P0305260.5	P0305260.5	ftp://ftp.ncbi.nlm.nih.gov/genomes/all/GCA/000/358/065/GCA_000358065.2_ASM35806v2
GCA_000358025.2_ASM35802v2	Escherichia coli P0305260.3	P0305260.3	ftp://ftp.ncbi.nlm.nih.gov/genomes/all/GCA/000/358/025/GCA_000358025.2_ASM35802v2
GCA_000356585.2_ASM35658v2	Escherichia coli P0305260.1	P0305260.1	ftp://ftp.ncbi.nlm.nih.gov/genomes/all/GCA/000/356/585/GCA_000356585.2_ASM35658v2
GCA_000357405.2_ASM35740v2	Escherichia coli P0298942.2	P0298942.2	ftp://ftp.ncbi.nlm.nih.gov/genomes/all/GCA/000/357/405/GCA_000357405.2_ASM35740v2
GCA_000364305.1_Esch_coli_SWW33_V1	Escherichia coli SWW33	SWW33	ftp://ftp.ncbi.nlm.nih.gov/genomes/all/GCA/000/364/305/GCA_000364305.1_Esch_coli_SWW33_V1
GCA_000356265.2_ASM35626v2	Escherichia coli BCE008_MS-01	BCE008_MS-01	ftp://ftp.ncbi.nlm.nih.gov/genomes/all/GCA/000/356/265/GCA_000356265.2_ASM35626v2
GCA_000356645.2_ASM35664v2	Escherichia coli P0299438.2	P0299438.2	ftp://ftp.ncbi.nlm.nih.gov/genomes/all/GCA/000/356/645/GCA_000356645.2_ASM35664v2
GCA_000356285.2_ASM35628v2	Escherichia coli BCE011_MS-01	BCE011_MS-01	ftp://ftp.ncbi.nlm.nih.gov/genomes/all/GCA/000/356/285/GCA_000356285.2_ASM35628v2
GCA_000356185.2_ASM35618v2	Escherichia coli 2722950	2722950	ftp://ftp.ncbi.nlm.nih.gov/genomes/all/GCA/000/356/185/GCA_000356185.2_ASM35618v2
GCA_000356845.2_ASM35684v2	Escherichia coli 2854350	2854350	ftp://ftp.ncbi.nlm.nih.gov/genomes/all/GCA/000/356/845/GCA_000356845.2_ASM35684v2
GCA_000357565.2_ASM35756v2	Escherichia coli P0298942.8	P0298942.8	ftp://ftp.ncbi.nlm.nih.gov/genomes/all/GCA/000/357/565/GCA_000357565.2_ASM35756v2
GCA_000356225.2_ASM35622v2	Escherichia coli 2741950	2741950	ftp://ftp.ncbi.nlm.nih.gov/genomes/all/GCA/000/356/225/GCA_000356225.2_ASM35622v2
GCA_000356145.2_ASM35614v2	Escherichia coli 2726950	2726950	ftp://ftp.ncbi.nlm.nih.gov/genomes/all/GCA/000/356/145/GCA_000356145.2_ASM35614v2
GCA_000359075.1_ASM35907v1	Escherichia coli p0305293.6	p0305293.6	ftp://ftp.ncbi.nlm.nih.gov/genomes/all/GCA/000/359/075/GCA_000359075.1_ASM35907v1
GCA_000357205.2_ASM35720v2	Escherichia coli P0299917.3	P0299917.3	ftp://ftp.ncbi.nlm.nih.gov/genomes/all/GCA/000/357/205/GCA_000357205.2_ASM35720v2
GCA_000356465.2_ASM35646v2	Escherichia coli 2862600	2862600	ftp://ftp.ncbi.nlm.nih.gov/genomes/all/GCA/000/356/465/GCA_000356465.2_ASM35646v2
GCA_000356085.2_ASM35608v2	Escherichia coli 2735000	2735000	ftp://ftp.ncbi.nlm.nih.gov/genomes/all/GCA/000/356/085/GCA_000356085.2_ASM35608v2
GCA_000356105.2_ASM35610v2	Escherichia coli 174900	174900	ftp://ftp.ncbi.nlm.nih.gov/genomes/all/GCA/000/356/105/GCA_000356105.2_ASM35610v2
GCA_000358575.2_ASM35857v2	Escherichia coli p0305293.11	p0305293.11	ftp://ftp.ncbi.nlm.nih.gov/genomes/all/GCA/000/358/575/GCA_000358575.2_ASM35857v2
GCA_000356205.2_ASM35620v2	Escherichia coli 2730450	2730450	ftp://ftp.ncbi.nlm.nih.gov/genomes/all/GCA/000/356/205/GCA_000356205.2_ASM35620v2
GCA_000357645.1_ASM35764v1	Escherichia coli P0301904.3	P0301904.3	ftp://ftp.ncbi.nlm.nih.gov/genomes/all/GCA/000/357/645/GCA_000357645.1_ASM35764v1
GCA_000356305.2_ASM35630v2	Escherichia coli 180200	180200	ftp://ftp.ncbi.nlm.nih.gov/genomes/all/GCA/000/356/305/GCA_000356305.2_ASM35630v2
GCA_000357545.2_ASM35754v2	Escherichia coli P0298942.7	P0298942.7	ftp://ftp.ncbi.nlm.nih.gov/genomes/all/GCA/000/357/545/GCA_000357545.2_ASM35754v2
GCA_000356925.2_ASM35692v2	Escherichia coli 2733950	2733950	ftp://ftp.ncbi.nlm.nih.gov/genomes/all/GCA/000/356/925/GCA_000356925.2_ASM35692v2
GCA_000356365.2_ASM35636v2	Escherichia coli 179550	179550	ftp://ftp.ncbi.nlm.nih.gov/genomes/all/GCA/000/356/365/GCA_000356365.2_ASM35636v2
GCA_000356765.2_ASM35676v2	Escherichia coli P0302293.10	P0302293.10	ftp://ftp.ncbi.nlm.nih.gov/genomes/all/GCA/000/356/765/GCA_000356765.2_ASM35676v2
GCA_000357105.1_ASM35710v1	Escherichia coli P0299483.2	P0299483.2	ftp://ftp.ncbi.nlm.nih.gov/genomes/all/GCA/000/357/105/GCA_000357105.1_ASM35710v1
GCA_000358915.1_ASM35891v1	Escherichia coli P0298942.12	P0298942.12	ftp://ftp.ncbi.nlm.nih.gov/genomes/all/GCA/000/358/915/GCA_000358915.1_ASM35891v1
GCA_000357425.2_ASM35742v2	Escherichia coli P0298942.6	P0298942.6	ftp://ftp.ncbi.nlm.nih.gov/genomes/all/GCA/000/357/425/GCA_000357425.2_ASM35742v2
GCA_000356505.2_ASM35650v2	Escherichia coli 2866350	2866350	ftp://ftp.ncbi.nlm.nih.gov/genomes/all/GCA/000/356/505/GCA_000356505.2_ASM35650v2
GCA_000357385.2_ASM35738v2	Escherichia coli P0298942.15	P0298942.15	ftp://ftp.ncbi.nlm.nih.gov/genomes/all/GCA/000/357/385/GCA_000357385.2_ASM35738v2
GCA_000357465.2_ASM35746v2	Escherichia coli P0299483.1	P0299483.1	ftp://ftp.ncbi.nlm.nih.gov/genomes/all/GCA/000/357/465/GCA_000357465.2_ASM35746v2
GCA_000356685.2_ASM35668v2	Escherichia coli 2846750	2846750	ftp://ftp.ncbi.nlm.nih.gov/genomes/all/GCA/000/356/685/GCA_000356685.2_ASM35668v2
GCA_000357445.2_ASM35744v2	Escherichia coli P0298942.3	P0298942.3	ftp://ftp.ncbi.nlm.nih.gov/genomes/all/GCA/000/357/445/GCA_000357445.2_ASM35744v2
GCA_000356125.1_ASM35612v1	Escherichia coli 199900.1	199900.1	ftp://ftp.ncbi.nlm.nih.gov/genomes/all/GCA/000/356/125/GCA_000356125.1_ASM35612v1
GCA_000358635.2_ASM35863v2	Escherichia coli p0305293.2	p0305293.2	ftp://ftp.ncbi.nlm.nih.gov/genomes/all/GCA/000/358/635/GCA_000358635.2_ASM35863v2
GCA_000356885.2_ASM35688v2	Escherichia coli BCE006_MS-23	BCE006_MS-23	ftp://ftp.ncbi.nlm.nih.gov/genomes/all/GCA/000/356/885/GCA_000356885.2_ASM35688v2
GCA_000359055.2_ASM35905v2	Escherichia coli p0305293.5	p0305293.5	ftp://ftp.ncbi.nlm.nih.gov/genomes/all/GCA/000/359/055/GCA_000359055.2_ASM35905v2
GCA_000356805.2_ASM35680v2	Escherichia coli P0302293.3	P0302293.3	ftp://ftp.ncbi.nlm.nih.gov/genomes/all/GCA/000/356/805/GCA_000356805.2_ASM35680v2
GCA_000357125.1_ASM35712v1	Escherichia coli P0299483.3	P0299483.3	ftp://ftp.ncbi.nlm.nih.gov/genomes/all/GCA/000/357/125/GCA_000357125.1_ASM35712v1
GCA_000358655.2_ASM35865v2	Escherichia coli p0305293.3	p0305293.3	ftp://ftp.ncbi.nlm.nih.gov/genomes/all/GCA/000/358/655/GCA_000358655.2_ASM35865v2
GCA_000358815.1_ASM35881v1	Escherichia coli P0298942.14	P0298942.14	ftp://ftp.ncbi.nlm.nih.gov/genomes/all/GCA/000/358/815/GCA_000358815.1_ASM35881v1
GCA_000358675.2_ASM35867v2	Escherichia coli p0305293.4	p0305293.4	ftp://ftp.ncbi.nlm.nih.gov/genomes/all/GCA/000/358/675/GCA_000358675.2_ASM35867v2
GCA_000359095.2_ASM35909v2	Escherichia coli p0305293.7	p0305293.7	ftp://ftp.ncbi.nlm.nih.gov/genomes/all/GCA/000/359/095/GCA_000359095.2_ASM35909v2
GCA_000358395.2_ASM35839v2	Escherichia coli P0304777.8	P0304777.8	ftp://ftp.ncbi.nlm.nih.gov/genomes/all/GCA/000/358/395/GCA_000358395.2_ASM35839v2
GCA_000357005.2_ASM35700v2	Escherichia coli P0299438.3	P0299438.3	ftp://ftp.ncbi.nlm.nih.gov/genomes/all/GCA/000/357/005/GCA_000357005.2_ASM35700v2
GCA_000358695.2_ASM35869v2	Escherichia coli p0305293.8	p0305293.8	ftp://ftp.ncbi.nlm.nih.gov/genomes/all/GCA/000/358/695/GCA_000358695.2_ASM35869v2
GCA_000358615.2_ASM35861v2	Escherichia coli p0305293.15	p0305293.15	ftp://ftp.ncbi.nlm.nih.gov/genomes/all/GCA/000/358/615/GCA_000358615.2_ASM35861v2
GCA_000356065.2_ASM35606v2	Escherichia coli 2729250	2729250	ftp://ftp.ncbi.nlm.nih.gov/genomes/all/GCA/000/356/065/GCA_000356065.2_ASM35606v2
GCA_000358415.2_ASM35841v2	Escherichia coli P0304777.9	P0304777.9	ftp://ftp.ncbi.nlm.nih.gov/genomes/all/GCA/000/358/415/GCA_000358415.2_ASM35841v2
GCA_000357585.2_ASM35758v2	Escherichia coli P0299438.10	P0299438.10	ftp://ftp.ncbi.nlm.nih.gov/genomes/all/GCA/000/357/585/GCA_000357585.2_ASM35758v2
GCA_000356525.2_ASM35652v2	Escherichia coli P0298942.10	P0298942.10	ftp://ftp.ncbi.nlm.nih.gov/genomes/all/GCA/000/356/525/GCA_000356525.2_ASM35652v2
GCA_000400895.2_ASM40089v2	Escherichia coli P0304777.2	P0304777.2	ftp://ftp.ncbi.nlm.nih.gov/genomes/all/GCA/000/400/895/GCA_000400895.2_ASM40089v2
GCA_000357045.2_ASM35704v2	Escherichia coli P0299438.5	P0299438.5	ftp://ftp.ncbi.nlm.nih.gov/genomes/all/GCA/000/357/045/GCA_000357045.2_ASM35704v2
GCA_000358265.2_ASM35826v2	Escherichia coli P0304777.14	P0304777.14	ftp://ftp.ncbi.nlm.nih.gov/genomes/all/GCA/000/358/265/GCA_000358265.2_ASM35826v2
GCA_000357225.2_ASM35722v2	Escherichia coli P0299438.6	P0299438.6	ftp://ftp.ncbi.nlm.nih.gov/genomes/all/GCA/000/357/225/GCA_000357225.2_ASM35722v2
GCA_000358225.2_ASM35822v2	Escherichia coli P0304777.12	P0304777.12	ftp://ftp.ncbi.nlm.nih.gov/genomes/all/GCA/000/358/225/GCA_000358225.2_ASM35822v2
GCA_000358595.2_ASM35859v2	Escherichia coli p0305293.12	p0305293.12	ftp://ftp.ncbi.nlm.nih.gov/genomes/all/GCA/000/358/595/GCA_000358595.2_ASM35859v2
GCA_000357725.1_ASM35772v1	Escherichia coli P0298942.11	P0298942.11	ftp://ftp.ncbi.nlm.nih.gov/genomes/all/GCA/000/357/725/GCA_000357725.1_ASM35772v1
GCA_000358205.2_ASM35820v2	Escherichia coli P0304777.11	P0304777.11	ftp://ftp.ncbi.nlm.nih.gov/genomes/all/GCA/000/358/205/GCA_000358205.2_ASM35820v2
GCA_000356985.2_ASM35698v2	Escherichia coli P0299438.11	P0299438.11	ftp://ftp.ncbi.nlm.nih.gov/genomes/all/GCA/000/356/985/GCA_000356985.2_ASM35698v2
GCA_000357265.2_ASM35726v2	Escherichia coli P0299438.8	P0299438.8	ftp://ftp.ncbi.nlm.nih.gov/genomes/all/GCA/000/357/265/GCA_000357265.2_ASM35726v2
GCA_000357065.2_ASM35706v2	Escherichia coli P0298942.4	P0298942.4	ftp://ftp.ncbi.nlm.nih.gov/genomes/all/GCA/000/357/065/GCA_000357065.2_ASM35706v2
GCA_000357245.1_ASM35724v1	Escherichia coli P0299438.7	P0299438.7	ftp://ftp.ncbi.nlm.nih.gov/genomes/all/GCA/000/357/245/GCA_000357245.1_ASM35724v1
GCA_000358245.2_ASM35824v2	Escherichia coli P0304777.13	P0304777.13	ftp://ftp.ncbi.nlm.nih.gov/genomes/all/GCA/000/358/245/GCA_000358245.2_ASM35824v2
GCA_000358555.1_ASM35855v1	Escherichia coli p0305293.10	p0305293.10	ftp://ftp.ncbi.nlm.nih.gov/genomes/all/GCA/000/358/555/GCA_000358555.1_ASM35855v1
GCA_000358375.1_ASM35837v1	Escherichia coli P0304777.7	P0304777.7	ftp://ftp.ncbi.nlm.nih.gov/genomes/all/GCA/000/358/375/GCA_000358375.1_ASM35837v1
GCA_000358355.2_ASM35835v2	Escherichia coli P0304777.4	P0304777.4	ftp://ftp.ncbi.nlm.nih.gov/genomes/all/GCA/000/358/355/GCA_000358355.2_ASM35835v2
GCA_000358315.1_ASM35831v1	Escherichia coli P0304777.3	P0304777.3	ftp://ftp.ncbi.nlm.nih.gov/genomes/all/GCA/000/358/315/GCA_000358315.1_ASM35831v1
GCA_000357085.1_ASM35708v1	Escherichia coli P0301867.8	P0301867.8	ftp://ftp.ncbi.nlm.nih.gov/genomes/all/GCA/000/357/085/GCA_000357085.1_ASM35708v1
GCA_000358185.2_ASM35818v2	Escherichia coli P0304777.10	P0304777.10	ftp://ftp.ncbi.nlm.nih.gov/genomes/all/GCA/000/358/185/GCA_000358185.2_ASM35818v2
GCA_000358975.2_ASM35897v2	Escherichia coli P0302308.13	P0302308.13	ftp://ftp.ncbi.nlm.nih.gov/genomes/all/GCA/000/358/975/GCA_000358975.2_ASM35897v2
GCA_000358755.2_ASM35875v2	Escherichia coli 178850	178850	ftp://ftp.ncbi.nlm.nih.gov/genomes/all/GCA/000/358/755/GCA_000358755.2_ASM35875v2
GCA_000357485.2_ASM35748v2	Escherichia coli p0305293.14	p0305293.14	ftp://ftp.ncbi.nlm.nih.gov/genomes/all/GCA/000/357/485/GCA_000357485.2_ASM35748v2
GCA_000358335.2_ASM35833v2	Escherichia coli P0304777.5	P0304777.5	ftp://ftp.ncbi.nlm.nih.gov/genomes/all/GCA/000/358/335/GCA_000358335.2_ASM35833v2
GCA_000356345.2_ASM35634v2	Escherichia coli 178900	178900	ftp://ftp.ncbi.nlm.nih.gov/genomes/all/GCA/000/356/345/GCA_000356345.2_ASM35634v2
GCA_000358285.2_ASM35828v2	Escherichia coli P0304777.15	P0304777.15	ftp://ftp.ncbi.nlm.nih.gov/genomes/all/GCA/000/358/285/GCA_000358285.2_ASM35828v2
GCA_000357665.2_ASM35766v2	Escherichia coli P0302293.7	P0302293.7	ftp://ftp.ncbi.nlm.nih.gov/genomes/all/GCA/000/357/665/GCA_000357665.2_ASM35766v2
GCA_000356945.1_ASM35694v1	Escherichia coli P0302293.6	P0302293.6	ftp://ftp.ncbi.nlm.nih.gov/genomes/all/GCA/000/356/945/GCA_000356945.1_ASM35694v1
GCA_000356965.1_ASM35696v1	Escherichia coli P0302293.8	P0302293.8	ftp://ftp.ncbi.nlm.nih.gov/genomes/all/GCA/000/356/965/GCA_000356965.1_ASM35696v1
GCA_000356405.2_ASM35640v2	Escherichia coli BCE032_MS-12	BCE032_MS-12	ftp://ftp.ncbi.nlm.nih.gov/genomes/all/GCA/000/356/405/GCA_000356405.2_ASM35640v2
GCA_000356385.1_ASM35638v1	Escherichia coli BCE030_MS-09	BCE030_MS-09	ftp://ftp.ncbi.nlm.nih.gov/genomes/all/GCA/000/356/385/GCA_000356385.1_ASM35638v1
GCA_000356445.2_ASM35644v2	Escherichia coli 2860650	2860650	ftp://ftp.ncbi.nlm.nih.gov/genomes/all/GCA/000/356/445/GCA_000356445.2_ASM35644v2
GCA_000356725.1_ASM35672v1	Escherichia coli BCE008_MS-13	BCE008_MS-13	ftp://ftp.ncbi.nlm.nih.gov/genomes/all/GCA/000/356/725/GCA_000356725.1_ASM35672v1
GCA_000358165.2_ASM35816v2	Escherichia coli P0302293.9	P0302293.9	ftp://ftp.ncbi.nlm.nih.gov/genomes/all/GCA/000/358/165/GCA_000358165.2_ASM35816v2
GCA_000357785.2_ASM35778v2	Escherichia coli P0302308.3	P0302308.3	ftp://ftp.ncbi.nlm.nih.gov/genomes/all/GCA/000/357/785/GCA_000357785.2_ASM35778v2
GCA_000356745.2_ASM35674v2	Escherichia coli 201600.1	201600.1	ftp://ftp.ncbi.nlm.nih.gov/genomes/all/GCA/000/356/745/GCA_000356745.2_ASM35674v2
GCA_000357825.2_ASM35782v2	Escherichia coli P0302308.5	P0302308.5	ftp://ftp.ncbi.nlm.nih.gov/genomes/all/GCA/000/357/825/GCA_000357825.2_ASM35782v2
GCA_000356245.1_ASM35624v1	Escherichia coli 2875150	2875150	ftp://ftp.ncbi.nlm.nih.gov/genomes/all/GCA/000/356/245/GCA_000356245.1_ASM35624v1
GCA_000357805.1_ASM35780v1	Escherichia coli P0302308.4	P0302308.4	ftp://ftp.ncbi.nlm.nih.gov/genomes/all/GCA/000/357/805/GCA_000357805.1_ASM35780v1
GCA_000357605.2_ASM35760v2	Escherichia coli P0302308.11	P0302308.11	ftp://ftp.ncbi.nlm.nih.gov/genomes/all/GCA/000/357/605/GCA_000357605.2_ASM35760v2
GCA_000358835.2_ASM35883v2	Escherichia coli P0301867.3	P0301867.3	ftp://ftp.ncbi.nlm.nih.gov/genomes/all/GCA/000/358/835/GCA_000358835.2_ASM35883v2
GCA_000358735.1_ASM35873v1	Escherichia coli P0302308.12	P0302308.12	ftp://ftp.ncbi.nlm.nih.gov/genomes/all/GCA/000/358/735/GCA_000358735.1_ASM35873v1
GCA_000356545.1_ASM35654v1	Escherichia coli P0302293.2	P0302293.2	ftp://ftp.ncbi.nlm.nih.gov/genomes/all/GCA/000/356/545/GCA_000356545.1_ASM35654v1
GCA_000357025.2_ASM35702v2	Escherichia coli P0299438.4	P0299438.4	ftp://ftp.ncbi.nlm.nih.gov/genomes/all/GCA/000/357/025/GCA_000357025.2_ASM35702v2
GCA_000358995.1_ASM35899v1	Escherichia coli P0304816.14	P0304816.14	ftp://ftp.ncbi.nlm.nih.gov/genomes/all/GCA/000/358/995/GCA_000358995.1_ASM35899v1
GCA_000356165.2_ASM35616v2	Escherichia coli P0298942.1	P0298942.1	ftp://ftp.ncbi.nlm.nih.gov/genomes/all/GCA/000/356/165/GCA_000356165.2_ASM35616v2
GCA_000356005.2_ASM35600v2	Escherichia coli P0301867.4	P0301867.4	ftp://ftp.ncbi.nlm.nih.gov/genomes/all/GCA/000/356/005/GCA_000356005.2_ASM35600v2
GCA_000358515.2_ASM35851v2	Escherichia coli P0304816.15	P0304816.15	ftp://ftp.ncbi.nlm.nih.gov/genomes/all/GCA/000/358/515/GCA_000358515.2_ASM35851v2
GCA_000358535.2_ASM35853v2	Escherichia coli P0304816.2	P0304816.2	ftp://ftp.ncbi.nlm.nih.gov/genomes/all/GCA/000/358/535/GCA_000358535.2_ASM35853v2
GCA_000357905.2_ASM35790v2	Escherichia coli P0304816.9	P0304816.9	ftp://ftp.ncbi.nlm.nih.gov/genomes/all/GCA/000/357/905/GCA_000357905.2_ASM35790v2
GCA_000356025.2_ASM35602v2	Escherichia coli P0301867.2	P0301867.2	ftp://ftp.ncbi.nlm.nih.gov/genomes/all/GCA/000/356/025/GCA_000356025.2_ASM35602v2
GCA_000357765.2_ASM35776v2	Escherichia coli P0302308.2	P0302308.2	ftp://ftp.ncbi.nlm.nih.gov/genomes/all/GCA/000/357/765/GCA_000357765.2_ASM35776v2
GCA_000358475.1_ASM35847v1	Escherichia coli P0304816.13	P0304816.13	ftp://ftp.ncbi.nlm.nih.gov/genomes/all/GCA/000/358/475/GCA_000358475.1_ASM35847v1
GCA_000359035.2_ASM35903v2	Escherichia coli P0304816.4	P0304816.4	ftp://ftp.ncbi.nlm.nih.gov/genomes/all/GCA/000/359/035/GCA_000359035.2_ASM35903v2
GCA_000358935.2_ASM35893v2	Escherichia coli P0302308.14	P0302308.14	ftp://ftp.ncbi.nlm.nih.gov/genomes/all/GCA/000/358/935/GCA_000358935.2_ASM35893v2
GCA_000358775.2_ASM35877v2	Escherichia coli P0301867.7	P0301867.7	ftp://ftp.ncbi.nlm.nih.gov/genomes/all/GCA/000/358/775/GCA_000358775.2_ASM35877v2
GCA_000358855.2_ASM35885v2	Escherichia coli P0301867.5	P0301867.5	ftp://ftp.ncbi.nlm.nih.gov/genomes/all/GCA/000/358/855/GCA_000358855.2_ASM35885v2
GCA_000358495.2_ASM35849v2	Escherichia coli P0304816.12	P0304816.12	ftp://ftp.ncbi.nlm.nih.gov/genomes/all/GCA/000/358/495/GCA_000358495.2_ASM35849v2
GCA_000357625.2_ASM35762v2	Escherichia coli P0301867.13	P0301867.13	ftp://ftp.ncbi.nlm.nih.gov/genomes/all/GCA/000/357/625/GCA_000357625.2_ASM35762v2
GCA_000357525.2_ASM35752v2	Escherichia coli P0301867.11	P0301867.11	ftp://ftp.ncbi.nlm.nih.gov/genomes/all/GCA/000/357/525/GCA_000357525.2_ASM35752v2
GCA_000357885.2_ASM35788v2	Escherichia coli P0304816.8	P0304816.8	ftp://ftp.ncbi.nlm.nih.gov/genomes/all/GCA/000/357/885/GCA_000357885.2_ASM35788v2
GCA_000356625.2_ASM35662v2	Escherichia coli 2726800	2726800	ftp://ftp.ncbi.nlm.nih.gov/genomes/all/GCA/000/356/625/GCA_000356625.2_ASM35662v2
GCA_000356485.2_ASM35648v2	Escherichia coli 2864350	2864350	ftp://ftp.ncbi.nlm.nih.gov/genomes/all/GCA/000/356/485/GCA_000356485.2_ASM35648v2
GCA_000356905.1_ASM35690v1	Escherichia coli 179100	179100	ftp://ftp.ncbi.nlm.nih.gov/genomes/all/GCA/000/356/905/GCA_000356905.1_ASM35690v1
GCA_000358875.1_ASM35887v1	Escherichia coli P0302308.10	P0302308.10	ftp://ftp.ncbi.nlm.nih.gov/genomes/all/GCA/000/358/875/GCA_000358875.1_ASM35887v1
GCA_000359015.2_ASM35901v2	Escherichia coli P0304816.3	P0304816.3	ftp://ftp.ncbi.nlm.nih.gov/genomes/all/GCA/000/359/015/GCA_000359015.2_ASM35901v2
GCA_000356785.2_ASM35678v2	Escherichia coli P0302293.4	P0302293.4	ftp://ftp.ncbi.nlm.nih.gov/genomes/all/GCA/000/356/785/GCA_000356785.2_ASM35678v2
GCA_000356605.2_ASM35660v2	Escherichia coli p0305293.1	p0305293.1	ftp://ftp.ncbi.nlm.nih.gov/genomes/all/GCA/000/356/605/GCA_000356605.2_ASM35660v2
GCA_000358435.2_ASM35843v2	Escherichia coli P0304816.10	P0304816.10	ftp://ftp.ncbi.nlm.nih.gov/genomes/all/GCA/000/358/435/GCA_000358435.2_ASM35843v2
GCA_000357185.2_ASM35718v2	Escherichia coli P0299917.2	P0299917.2	ftp://ftp.ncbi.nlm.nih.gov/genomes/all/GCA/000/357/185/GCA_000357185.2_ASM35718v2
GCA_000357365.2_ASM35736v2	Escherichia coli P0299917.7	P0299917.7	ftp://ftp.ncbi.nlm.nih.gov/genomes/all/GCA/000/357/365/GCA_000357365.2_ASM35736v2
GCA_000358455.2_ASM35845v2	Escherichia coli P0304816.11	P0304816.11	ftp://ftp.ncbi.nlm.nih.gov/genomes/all/GCA/000/358/455/GCA_000358455.2_ASM35845v2
GCA_000358955.2_ASM35895v2	Escherichia coli P0304816.5	P0304816.5	ftp://ftp.ncbi.nlm.nih.gov/genomes/all/GCA/000/358/955/GCA_000358955.2_ASM35895v2
GCA_000357865.2_ASM35786v2	Escherichia coli P0304816.7	P0304816.7	ftp://ftp.ncbi.nlm.nih.gov/genomes/all/GCA/000/357/865/GCA_000357865.2_ASM35786v2
GCA_000357845.2_ASM35784v2	Escherichia coli P0304816.6	P0304816.6	ftp://ftp.ncbi.nlm.nih.gov/genomes/all/GCA/000/357/845/GCA_000357845.2_ASM35784v2
GCA_000356425.2_ASM35642v2	Escherichia coli MP021561.3	MP021561.3	ftp://ftp.ncbi.nlm.nih.gov/genomes/all/GCA/000/356/425/GCA_000356425.2_ASM35642v2
GCA_000357685.2_ASM35768v2	Escherichia coli P0304799.3	P0304799.3	ftp://ftp.ncbi.nlm.nih.gov/genomes/all/GCA/000/357/685/GCA_000357685.2_ASM35768v2
GCA_000358795.2_ASM35879v2	Escherichia coli P0299917.8	P0299917.8	ftp://ftp.ncbi.nlm.nih.gov/genomes/all/GCA/000/358/795/GCA_000358795.2_ASM35879v2
GCA_000357505.2_ASM35750v2	Escherichia coli P0299917.9	P0299917.9	ftp://ftp.ncbi.nlm.nih.gov/genomes/all/GCA/000/357/505/GCA_000357505.2_ASM35750v2
GCA_000357345.2_ASM35734v2	Escherichia coli P0299917.6	P0299917.6	ftp://ftp.ncbi.nlm.nih.gov/genomes/all/GCA/000/357/345/GCA_000357345.2_ASM35734v2
GCA_000357305.2_ASM35730v2	Escherichia coli P0299917.4	P0299917.4	ftp://ftp.ncbi.nlm.nih.gov/genomes/all/GCA/000/357/305/GCA_000357305.2_ASM35730v2
GCA_000356705.1_ASM35670v1	Escherichia coli BCE007_MS-11	BCE007_MS-11	ftp://ftp.ncbi.nlm.nih.gov/genomes/all/GCA/000/356/705/GCA_000356705.1_ASM35670v1
GCA_000358145.2_ASM35814v2	Escherichia coli MP020980.1	MP020980.1	ftp://ftp.ncbi.nlm.nih.gov/genomes/all/GCA/000/358/145/GCA_000358145.2_ASM35814v2
GCA_000357325.1_ASM35732v1	Escherichia coli P0299917.5	P0299917.5	ftp://ftp.ncbi.nlm.nih.gov/genomes/all/GCA/000/357/325/GCA_000357325.1_ASM35732v1
GCA_000357165.1_ASM35716v1	Escherichia coli P0299917.10	P0299917.10	ftp://ftp.ncbi.nlm.nih.gov/genomes/all/GCA/000/357/165/GCA_000357165.1_ASM35716v1
GCA_000356565.1_ASM35656v1	Escherichia coli P0304816.1	P0304816.1	ftp://ftp.ncbi.nlm.nih.gov/genomes/all/GCA/000/356/565/GCA_000356565.1_ASM35656v1
GCA_000357145.2_ASM35714v2	Escherichia coli P02997067.6	P02997067.6	ftp://ftp.ncbi.nlm.nih.gov/genomes/all/GCA/000/357/145/GCA_000357145.2_ASM35714v2
GCA_000356665.2_ASM35666v2	Escherichia coli P0299917.1	P0299917.1	ftp://ftp.ncbi.nlm.nih.gov/genomes/all/GCA/000/356/665/GCA_000356665.2_ASM35666v2
GCA_000364365.1_ASM36436v1	Escherichia coli str. K-12 substr. MG1655	K-12 substr. MG1655	ftp://ftp.ncbi.nlm.nih.gov/genomes/all/GCA/000/364/365/GCA_000364365.1_ASM36436v1
GCA_000387845.2_ASM38784v2	Escherichia coli HM46	HM46	ftp://ftp.ncbi.nlm.nih.gov/genomes/all/GCA/000/387/845/GCA_000387845.2_ASM38784v2
GCA_000387785.2_ASM38778v2	Escherichia coli HM65	HM65	ftp://ftp.ncbi.nlm.nih.gov/genomes/all/GCA/000/387/785/GCA_000387785.2_ASM38778v2
GCA_000387825.2_ASM38782v2	Escherichia coli HM27	HM27	ftp://ftp.ncbi.nlm.nih.gov/genomes/all/GCA/000/387/825/GCA_000387825.2_ASM38782v2
GCA_000387805.2_ASM38780v2	Escherichia coli HM26	HM26	ftp://ftp.ncbi.nlm.nih.gov/genomes/all/GCA/000/387/805/GCA_000387805.2_ASM38780v2
GCA_000387865.2_ASM38786v2	Escherichia coli HM69	HM69	ftp://ftp.ncbi.nlm.nih.gov/genomes/all/GCA/000/387/865/GCA_000387865.2_ASM38786v2
GCA_000392575.1_TG1203D3338	Escherichia coli O157 str. NCCP15738	NCCP15738	ftp://ftp.ncbi.nlm.nih.gov/genomes/all/GCA/000/392/575/GCA_000392575.1_TG1203D3338
GCA_000392555.1_TG1203D3337	Escherichia coli O157 str. NCCP15739	NCCP15739	ftp://ftp.ncbi.nlm.nih.gov/genomes/all/GCA/000/392/555/GCA_000392555.1_TG1203D3337
GCA_000397565.1_Ec72_E1F3_TOP2396-3_120714	Escherichia coli TOP2396-3	TOP2396-3	ftp://ftp.ncbi.nlm.nih.gov/genomes/all/GCA/000/397/565/GCA_000397565.1_Ec72_E1F3_TOP2396-3_120714
GCA_000397585.1_Ec72_E2U1_TOP2515_120714	Escherichia coli TOP2515	TOP2515	ftp://ftp.ncbi.nlm.nih.gov/genomes/all/GCA/000/397/585/GCA_000397585.1_Ec72_E2U1_TOP2515_120714
GCA_000397525.1_Ec72_E1F1_TOP2396-1_120714	Escherichia coli TOP2396-1	TOP2396-1	ftp://ftp.ncbi.nlm.nih.gov/genomes/all/GCA/000/397/525/GCA_000397525.1_Ec72_E1F1_TOP2396-1_120714
GCA_000397505.1_Ec72_E1U1_TOP2386_120714	Escherichia coli TOP2386	TOP2386	ftp://ftp.ncbi.nlm.nih.gov/genomes/all/GCA/000/397/505/GCA_000397505.1_Ec72_E1U1_TOP2386_120714
GCA_000398885.1_Esch_coli_KTE33_V1	Escherichia coli KTE33	KTE33	ftp://ftp.ncbi.nlm.nih.gov/genomes/all/GCA/000/398/885/GCA_000398885.1_Esch_coli_KTE33_V1
GCA_000397725.1_Ec72_E1U1_TOP2386_MIRA_120724	Escherichia coli TOP2386	TOP2386	ftp://ftp.ncbi.nlm.nih.gov/genomes/all/GCA/000/397/725/GCA_000397725.1_Ec72_E1U1_TOP2386_MIRA_120724
GCA_000397605.1_Ec72_E2F1_TOP2522-1_120714	Escherichia coli TOP2522-1	TOP2522-1	ftp://ftp.ncbi.nlm.nih.gov/genomes/all/GCA/000/397/605/GCA_000397605.1_Ec72_E2F1_TOP2522-1_120714
GCA_000397545.1_Ec72_E1F2_TOP2396-2_120714	Escherichia coli TOP2396-2	TOP2396-2	ftp://ftp.ncbi.nlm.nih.gov/genomes/all/GCA/000/397/545/GCA_000397545.1_Ec72_E1F2_TOP2396-2_120714
GCA_000397625.1_Ec72_E3U1_TOP2652_120714	Escherichia coli TOP2652	TOP2652	ftp://ftp.ncbi.nlm.nih.gov/genomes/all/GCA/000/397/625/GCA_000397625.1_Ec72_E3U1_TOP2652_120714
GCA_000397645.1_Ec72_E3F1_TOP2662-1_120714	Escherichia coli TOP2662-1	TOP2662-1	ftp://ftp.ncbi.nlm.nih.gov/genomes/all/GCA/000/397/645/GCA_000397645.1_Ec72_E3F1_TOP2662-1_120714
GCA_000397665.1_Ec72_E3F2_TOP2662-2_120714	Escherichia coli TOP2662-2	TOP2662-2	ftp://ftp.ncbi.nlm.nih.gov/genomes/all/GCA/000/397/665/GCA_000397665.1_Ec72_E3F2_TOP2662-2_120714
GCA_000397245.1_Ec13_E1F1_TOP382-1_120714	Escherichia coli TOP382-1	TOP382-1	ftp://ftp.ncbi.nlm.nih.gov/genomes/all/GCA/000/397/245/GCA_000397245.1_Ec13_E1F1_TOP382-1_120714
GCA_000397325.1_Ec13_E2F1_TOP293-1_120714	Escherichia coli TOP293-1	TOP293-1	ftp://ftp.ncbi.nlm.nih.gov/genomes/all/GCA/000/397/325/GCA_000397325.1_Ec13_E2F1_TOP293-1_120714
GCA_000397705.1_Ec72_E3F4_TOP2662-4_120714	Escherichia coli TOP2662-4	TOP2662-4	ftp://ftp.ncbi.nlm.nih.gov/genomes/all/GCA/000/397/705/GCA_000397705.1_Ec72_E3F4_TOP2662-4_120714
GCA_000397485.1_Ec13_E3F4_TOP550-4_120714	Escherichia coli TOP550-4	TOP550-4	ftp://ftp.ncbi.nlm.nih.gov/genomes/all/GCA/000/397/485/GCA_000397485.1_Ec13_E3F4_TOP550-4_120714
GCA_000397685.1_Ec72_E3F3_TOP2662-3_120714	Escherichia coli TOP2662-3	TOP2662-3	ftp://ftp.ncbi.nlm.nih.gov/genomes/all/GCA/000/397/685/GCA_000397685.1_Ec72_E3F3_TOP2662-3_120714
GCA_000397285.1_Ec13_E1F3_TOP382-3_120714	Escherichia coli TOP382-3	TOP382-3	ftp://ftp.ncbi.nlm.nih.gov/genomes/all/GCA/000/397/285/GCA_000397285.1_Ec13_E1F3_TOP382-3_120714
GCA_000397465.1_Ec13_E3F3_TOP550-3_120714	Escherichia coli TOP550-3	TOP550-3	ftp://ftp.ncbi.nlm.nih.gov/genomes/all/GCA/000/397/465/GCA_000397465.1_Ec13_E3F3_TOP550-3_120714
GCA_000397445.1_Ec13_E3F2_TOP550-2_120714	Escherichia coli TOP550-2	TOP550-2	ftp://ftp.ncbi.nlm.nih.gov/genomes/all/GCA/000/397/445/GCA_000397445.1_Ec13_E3F2_TOP550-2_120714
GCA_000397225.1_Ec13_E1U1_TOP379_120714	Escherichia coli TOP379	TOP379	ftp://ftp.ncbi.nlm.nih.gov/genomes/all/GCA/000/397/225/GCA_000397225.1_Ec13_E1U1_TOP379_120714
GCA_000397405.1_Ec13_E3U1_TOP498_120714	Escherichia coli TOP498	TOP498	ftp://ftp.ncbi.nlm.nih.gov/genomes/all/GCA/000/397/405/GCA_000397405.1_Ec13_E3U1_TOP498_120714
GCA_000397265.1_Ec13_E1F2_TOP382-2_120714	Escherichia coli TOP382-2	TOP382-2	ftp://ftp.ncbi.nlm.nih.gov/genomes/all/GCA/000/397/265/GCA_000397265.1_Ec13_E1F2_TOP382-2_120714
GCA_000397305.1_Ec13_E2U1_TOP291_120714	Escherichia coli TOP291	TOP291	ftp://ftp.ncbi.nlm.nih.gov/genomes/all/GCA/000/397/305/GCA_000397305.1_Ec13_E2U1_TOP291_120714
GCA_000397745.1_Ec72_E3U1_TOP2652_MIRA_120724	Escherichia coli TOP2652	TOP2652	ftp://ftp.ncbi.nlm.nih.gov/genomes/all/GCA/000/397/745/GCA_000397745.1_Ec72_E3U1_TOP2652_MIRA_120724
GCA_000397385.1_Ec13_E2F4_TOP293-4_120714	Escherichia coli TOP293-4	TOP293-4	ftp://ftp.ncbi.nlm.nih.gov/genomes/all/GCA/000/397/385/GCA_000397385.1_Ec13_E2F4_TOP293-4_120714
GCA_000397345.1_Ec13_E2F2_TOP293-2_120714	Escherichia coli TOP293-2	TOP293-2	ftp://ftp.ncbi.nlm.nih.gov/genomes/all/GCA/000/397/345/GCA_000397345.1_Ec13_E2F2_TOP293-2_120714
GCA_000397365.1_Ec13_E2F3_TOP293-3_120714	Escherichia coli TOP293-3	TOP293-3	ftp://ftp.ncbi.nlm.nih.gov/genomes/all/GCA/000/397/365/GCA_000397365.1_Ec13_E2F3_TOP293-3_120714
GCA_000397425.1_Ec13_E3F1_TOP550-1_120714	Escherichia coli TOP550-1	TOP550-1	ftp://ftp.ncbi.nlm.nih.gov/genomes/all/GCA/000/397/425/GCA_000397425.1_Ec13_E3F1_TOP550-1_120714
GCA_000401755.1_Escherichia_coli_ATCC_25922	Escherichia coli ATCC 25922	ATCC 25922	ftp://ftp.ncbi.nlm.nih.gov/genomes/all/GCA/000/401/755/GCA_000401755.1_Escherichia_coli_ATCC_25922
GCA_000432955.1_MGS4	Escherichia coli CAG:4		ftp://ftp.ncbi.nlm.nih.gov/genomes/all/GCA/000/432/955/GCA_000432955.1_MGS4
GCA_000408785.1_Esch_coli_KTE155_V1	Escherichia coli KTE155	KTE155	ftp://ftp.ncbi.nlm.nih.gov/genomes/all/GCA/000/408/785/GCA_000408785.1_Esch_coli_KTE155_V1
GCA_000408585.1_Esch_coli_KTE102_V1	Escherichia coli KTE102	KTE102	ftp://ftp.ncbi.nlm.nih.gov/genomes/all/GCA/000/408/585/GCA_000408585.1_Esch_coli_KTE102_V1
GCA_000408245.1_Esch_coli_KTE222_V1	Escherichia coli KTE222	KTE222	ftp://ftp.ncbi.nlm.nih.gov/genomes/all/GCA/000/408/245/GCA_000408245.1_Esch_coli_KTE222_V1
GCA_000403985.1_ASM40398v1	Escherichia coli O91	O91	ftp://ftp.ncbi.nlm.nih.gov/genomes/all/GCA/000/403/985/GCA_000403985.1_ASM40398v1
GCA_000408305.1_Esch_coli_KTE240_V1	Escherichia coli KTE240	KTE240	ftp://ftp.ncbi.nlm.nih.gov/genomes/all/GCA/000/408/305/GCA_000408305.1_Esch_coli_KTE240_V1
GCA_000408045.1_Esch_coli_KTE41_V1	Escherichia coli KTE41	KTE41	ftp://ftp.ncbi.nlm.nih.gov/genomes/all/GCA/000/408/045/GCA_000408045.1_Esch_coli_KTE41_V1
GCA_000407725.1_Esch_coli_KTE13_V1	Escherichia coli KTE13	KTE13	ftp://ftp.ncbi.nlm.nih.gov/genomes/all/GCA/000/407/725/GCA_000407725.1_Esch_coli_KTE13_V1
GCA_000408345.1_Esch_coli_KTE61_V1	Escherichia coli KTE61	KTE61	ftp://ftp.ncbi.nlm.nih.gov/genomes/all/GCA/000/408/345/GCA_000408345.1_Esch_coli_KTE61_V1
GCA_000408685.1_Esch_coli_KTE126_V1	Escherichia coli KTE126	KTE126	ftp://ftp.ncbi.nlm.nih.gov/genomes/all/GCA/000/408/685/GCA_000408685.1_Esch_coli_KTE126_V1
GCA_000403965.1_ASM40396v1	Escherichia coli O91	O91	ftp://ftp.ncbi.nlm.nih.gov/genomes/all/GCA/000/403/965/GCA_000403965.1_ASM40396v1
GCA_000407825.1_Esch_coli_KTE19_V1	Escherichia coli KTE19	KTE19	ftp://ftp.ncbi.nlm.nih.gov/genomes/all/GCA/000/407/825/GCA_000407825.1_Esch_coli_KTE19_V1
GCA_000408025.1_Esch_coli_KTE40_V1	Escherichia coli KTE40	KTE40	ftp://ftp.ncbi.nlm.nih.gov/genomes/all/GCA/000/408/025/GCA_000408025.1_Esch_coli_KTE40_V1
GCA_000408505.1_Esch_coli_KTE89_V1	Escherichia coli KTE89	KTE89	ftp://ftp.ncbi.nlm.nih.gov/genomes/all/GCA/000/408/505/GCA_000408505.1_Esch_coli_KTE89_V1
GCA_000407945.1_Esch_coli_KTE34_V1	Escherichia coli KTE34	KTE34	ftp://ftp.ncbi.nlm.nih.gov/genomes/all/GCA/000/407/945/GCA_000407945.1_Esch_coli_KTE34_V1
GCA_000407745.1_Esch_coli_KTE35_V1	Escherichia coli KTE35	KTE35	ftp://ftp.ncbi.nlm.nih.gov/genomes/all/GCA/000/407/745/GCA_000407745.1_Esch_coli_KTE35_V1
GCA_000408285.1_Esch_coli_KTE226_V1	Escherichia coli KTE226	KTE226	ftp://ftp.ncbi.nlm.nih.gov/genomes/all/GCA/000/408/285/GCA_000408285.1_Esch_coli_KTE226_V1
GCA_000408225.1_Esch_coli_KTE221_V1	Escherichia coli KTE221	KTE221	ftp://ftp.ncbi.nlm.nih.gov/genomes/all/GCA/000/408/225/GCA_000408225.1_Esch_coli_KTE221_V1
GCA_000407685.1_Esch_coli_KTE3_V1	Escherichia coli KTE3	KTE3	ftp://ftp.ncbi.nlm.nih.gov/genomes/all/GCA/000/407/685/GCA_000407685.1_Esch_coli_KTE3_V1
GCA_000407885.1_Esch_coli_KTE27_V1	Escherichia coli KTE27	KTE27	ftp://ftp.ncbi.nlm.nih.gov/genomes/all/GCA/000/407/885/GCA_000407885.1_Esch_coli_KTE27_V1
GCA_000408625.1_Esch_coli_KTE107_V1	Escherichia coli KTE107	KTE107	ftp://ftp.ncbi.nlm.nih.gov/genomes/all/GCA/000/408/625/GCA_000408625.1_Esch_coli_KTE107_V1
GCA_000408465.1_Esch_coli_KTE73_V1	Escherichia coli KTE73	KTE73	ftp://ftp.ncbi.nlm.nih.gov/genomes/all/GCA/000/408/465/GCA_000408465.1_Esch_coli_KTE73_V1
GCA_000408545.1_Esch_coli_KTE98_V1	Escherichia coli KTE98	KTE98	ftp://ftp.ncbi.nlm.nih.gov/genomes/all/GCA/000/408/545/GCA_000408545.1_Esch_coli_KTE98_V1
GCA_000408485.1_Esch_coli_KTE74_V1	Escherichia coli KTE74	KTE74	ftp://ftp.ncbi.nlm.nih.gov/genomes/all/GCA/000/408/485/GCA_000408485.1_Esch_coli_KTE74_V1
GCA_000408205.1_Esch_coli_KTE219_V1	Escherichia coli KTE219	KTE219	ftp://ftp.ncbi.nlm.nih.gov/genomes/all/GCA/000/408/205/GCA_000408205.1_Esch_coli_KTE219_V1
GCA_000407785.1_Esch_coli_KTE231_V1	Escherichia coli KTE231	KTE231	ftp://ftp.ncbi.nlm.nih.gov/genomes/all/GCA/000/407/785/GCA_000407785.1_Esch_coli_KTE231_V1
GCA_000408605.1_Esch_coli_KTE103_V1	Escherichia coli KTE103	KTE103	ftp://ftp.ncbi.nlm.nih.gov/genomes/all/GCA/000/408/605/GCA_000408605.1_Esch_coli_KTE103_V1
GCA_000408445.1_Esch_coli_KTE71_V1	Escherichia coli KTE71	KTE71	ftp://ftp.ncbi.nlm.nih.gov/genomes/all/GCA/000/408/445/GCA_000408445.1_Esch_coli_KTE71_V1
GCA_000408745.1_Esch_coli_KTE132_V1	Escherichia coli KTE132	KTE132	ftp://ftp.ncbi.nlm.nih.gov/genomes/all/GCA/000/408/745/GCA_000408745.1_Esch_coli_KTE132_V1
GCA_000408645.1_Esch_coli_KTE108_V1	Escherichia coli KTE108	KTE108	ftp://ftp.ncbi.nlm.nih.gov/genomes/all/GCA/000/408/645/GCA_000408645.1_Esch_coli_KTE108_V1
GCA_000408365.1_Esch_coli_KTE64_V1	Escherichia coli KTE64	KTE64	ftp://ftp.ncbi.nlm.nih.gov/genomes/all/GCA/000/408/365/GCA_000408365.1_Esch_coli_KTE64_V1
GCA_000408185.1_Esch_coli_KTE200_V1	Escherichia coli KTE200	KTE200	ftp://ftp.ncbi.nlm.nih.gov/genomes/all/GCA/000/408/185/GCA_000408185.1_Esch_coli_KTE200_V1
GCA_000408085.1_Esch_coli_KTE185_V1	Escherichia coli KTE185	KTE185	ftp://ftp.ncbi.nlm.nih.gov/genomes/all/GCA/000/408/085/GCA_000408085.1_Esch_coli_KTE185_V1
GCA_000408105.1_Esch_coli_KTE186_V1	Escherichia coli KTE186	KTE186	ftp://ftp.ncbi.nlm.nih.gov/genomes/all/GCA/000/408/105/GCA_000408105.1_Esch_coli_KTE186_V1
GCA_000407705.1_Esch_coli_KTE7_V1	Escherichia coli KTE7	KTE7	ftp://ftp.ncbi.nlm.nih.gov/genomes/all/GCA/000/407/705/GCA_000407705.1_Esch_coli_KTE7_V1
GCA_000408565.1_Esch_coli_KTE100_V1	Escherichia coli KTE100	KTE100	ftp://ftp.ncbi.nlm.nih.gov/genomes/all/GCA/000/408/565/GCA_000408565.1_Esch_coli_KTE100_V1
GCA_000408265.1_Esch_coli_KTE225_V1	Escherichia coli KTE225	KTE225	ftp://ftp.ncbi.nlm.nih.gov/genomes/all/GCA/000/408/265/GCA_000408265.1_Esch_coli_KTE225_V1
GCA_000408725.1_Esch_coli_KTE130_V1	Escherichia coli KTE130	KTE130	ftp://ftp.ncbi.nlm.nih.gov/genomes/all/GCA/000/408/725/GCA_000408725.1_Esch_coli_KTE130_V1
GCA_000407665.1_Esch_coli_KTE1_V1	Escherichia coli KTE1	KTE1	ftp://ftp.ncbi.nlm.nih.gov/genomes/all/GCA/000/407/665/GCA_000407665.1_Esch_coli_KTE1_V1
GCA_000407965.1_Esch_coli_KTE36_V1	Escherichia coli KTE36	KTE36	ftp://ftp.ncbi.nlm.nih.gov/genomes/all/GCA/000/407/965/GCA_000407965.1_Esch_coli_KTE36_V1
GCA_000408705.1_Esch_coli_KTE127_V1	Escherichia coli KTE127	KTE127	ftp://ftp.ncbi.nlm.nih.gov/genomes/all/GCA/000/408/705/GCA_000408705.1_Esch_coli_KTE127_V1
GCA_000408145.1_Esch_coli_KTE198_V1	Escherichia coli KTE198	KTE198	ftp://ftp.ncbi.nlm.nih.gov/genomes/all/GCA/000/408/145/GCA_000408145.1_Esch_coli_KTE198_V1
GCA_000408765.1_Esch_coli_KTE134_V1	Escherichia coli KTE134	KTE134	ftp://ftp.ncbi.nlm.nih.gov/genomes/all/GCA/000/408/765/GCA_000408765.1_Esch_coli_KTE134_V1
GCA_000407865.1_Esch_coli_KTE24_V1	Escherichia coli KTE24	KTE24	ftp://ftp.ncbi.nlm.nih.gov/genomes/all/GCA/000/407/865/GCA_000407865.1_Esch_coli_KTE24_V1
GCA_000408125.1_Esch_coli_KTE195_V1	Escherichia coli KTE195	KTE195	ftp://ftp.ncbi.nlm.nih.gov/genomes/all/GCA/000/408/125/GCA_000408125.1_Esch_coli_KTE195_V1
GCA_000407805.1_Esch_coli_KTE14_V1	Escherichia coli KTE14	KTE14	ftp://ftp.ncbi.nlm.nih.gov/genomes/all/GCA/000/407/805/GCA_000407805.1_Esch_coli_KTE14_V1
GCA_000408165.1_Esch_coli_KTE199_V1	Escherichia coli KTE199	KTE199	ftp://ftp.ncbi.nlm.nih.gov/genomes/all/GCA/000/408/165/GCA_000408165.1_Esch_coli_KTE199_V1
GCA_000408405.1_Esch_coli_KTE69_V1	Escherichia coli KTE69	KTE69	ftp://ftp.ncbi.nlm.nih.gov/genomes/all/GCA/000/408/405/GCA_000408405.1_Esch_coli_KTE69_V1
GCA_000408665.1_Esch_coli_KTE121_V1	Escherichia coli KTE121	KTE121	ftp://ftp.ncbi.nlm.nih.gov/genomes/all/GCA/000/408/665/GCA_000408665.1_Esch_coli_KTE121_V1
GCA_000408425.1_Esch_coli_KTE70_V1	Escherichia coli KTE70	KTE70	ftp://ftp.ncbi.nlm.nih.gov/genomes/all/GCA/000/408/425/GCA_000408425.1_Esch_coli_KTE70_V1
GCA_000408825.1_Esch_coli_KTE170_V1	Escherichia coli KTE170	KTE170	ftp://ftp.ncbi.nlm.nih.gov/genomes/all/GCA/000/408/825/GCA_000408825.1_Esch_coli_KTE170_V1
GCA_000407985.1_Esch_coli_KTE37_V1	Escherichia coli KTE37	KTE37	ftp://ftp.ncbi.nlm.nih.gov/genomes/all/GCA/000/407/985/GCA_000407985.1_Esch_coli_KTE37_V1
GCA_000408065.1_Esch_coli_KTE182_V1	Escherichia coli KTE182	KTE182	ftp://ftp.ncbi.nlm.nih.gov/genomes/all/GCA/000/408/065/GCA_000408065.1_Esch_coli_KTE182_V1
GCA_000407845.1_Esch_coli_KTE20_V1	Escherichia coli KTE20	KTE20	ftp://ftp.ncbi.nlm.nih.gov/genomes/all/GCA/000/407/845/GCA_000407845.1_Esch_coli_KTE20_V1
GCA_000408005.1_Esch_coli_KTE38_V1	Escherichia coli KTE38	KTE38	ftp://ftp.ncbi.nlm.nih.gov/genomes/all/GCA/000/408/005/GCA_000408005.1_Esch_coli_KTE38_V1
GCA_000408385.1_Esch_coli_KTE68_V1	Escherichia coli KTE68	KTE68	ftp://ftp.ncbi.nlm.nih.gov/genomes/all/GCA/000/408/385/GCA_000408385.1_Esch_coli_KTE68_V1
GCA_000410675.2_ASM41067v2	Escherichia coli C844_97	C844_97	ftp://ftp.ncbi.nlm.nih.gov/genomes/all/GCA/000/410/675/GCA_000410675.2_ASM41067v2
GCA_000410655.2_ASM41065v2	Escherichia coli C639_08	C639_08	ftp://ftp.ncbi.nlm.nih.gov/genomes/all/GCA/000/410/655/GCA_000410655.2_ASM41065v2
GCA_000415485.1_E2265_1	Escherichia coli E2265	E2265	ftp://ftp.ncbi.nlm.nih.gov/genomes/all/GCA/000/415/485/GCA_000415485.1_E2265_1
GCA_000414155.2_IMT8073_mix_1	Escherichia coli IMT8073	IMT8073	ftp://ftp.ncbi.nlm.nih.gov/genomes/all/GCA/000/414/155/GCA_000414155.2_IMT8073_mix_1
GCA_000512625.1_E1777_2	Escherichia coli E1777	E1777	ftp://ftp.ncbi.nlm.nih.gov/genomes/all/GCA/000/512/625/GCA_000512625.1_E1777_2
GCA_000418735.2_E_coliAB42554418-isolate1-1.0	Escherichia coli AB42554418-isolate1	AB42554418-isolate1	ftp://ftp.ncbi.nlm.nih.gov/genomes/all/GCA/000/418/735/GCA_000418735.2_E_coliAB42554418-isolate1-1.0
GCA_000418595.1_E_coliMC6003-1.0	Escherichia coli MC6003	MC6003	ftp://ftp.ncbi.nlm.nih.gov/genomes/all/GCA/000/418/595/GCA_000418595.1_E_coliMC6003-1.0
GCA_000418755.2_E_coliAB42410445-isolate1-1.0	Escherichia coli AB42410445-isolate1	AB42410445-isolate1	ftp://ftp.ncbi.nlm.nih.gov/genomes/all/GCA/000/418/755/GCA_000418755.2_E_coliAB42410445-isolate1-1.0
GCA_000418715.1_E_coliAB42602061-isolate1-1.0	Escherichia coli AB42602061-isolate1	AB42602061-isolate1	ftp://ftp.ncbi.nlm.nih.gov/genomes/all/GCA/000/418/715/GCA_000418715.1_E_coliAB42602061-isolate1-1.0
GCA_000418615.2_E_coliMC6002-1.0	Escherichia coli MC6002	MC6002	ftp://ftp.ncbi.nlm.nih.gov/genomes/all/GCA/000/418/615/GCA_000418615.2_E_coliMC6002-1.0
GCA_000418795.1_E_coli112469215-isolate1-1.0	Escherichia coli 112469215-isolate1	112469215-isolate1	ftp://ftp.ncbi.nlm.nih.gov/genomes/all/GCA/000/418/795/GCA_000418795.1_E_coli112469215-isolate1-1.0
GCA_000418675.1_E_coliMC19-1.0	Escherichia coli MC19	MC19	ftp://ftp.ncbi.nlm.nih.gov/genomes/all/GCA/000/418/675/GCA_000418675.1_E_coliMC19-1.0
GCA_000418775.1_E_coli112469218-isolate1-1.0	Escherichia coli 112469218-isolate1	112469218-isolate1	ftp://ftp.ncbi.nlm.nih.gov/genomes/all/GCA/000/418/775/GCA_000418775.1_E_coli112469218-isolate1-1.0
GCA_000418695.2_E_coliAB43739056-isolate1-1.0	Escherichia coli AB43739056-isolate1	AB43739056-isolate1	ftp://ftp.ncbi.nlm.nih.gov/genomes/all/GCA/000/418/695/GCA_000418695.2_E_coliAB43739056-isolate1-1.0
GCA_000418635.1_E_coliMC23-1.0	Escherichia coli MC23	MC23	ftp://ftp.ncbi.nlm.nih.gov/genomes/all/GCA/000/418/635/GCA_000418635.1_E_coliMC23-1.0
GCA_000418655.1_E_coliMC21-1.0	Escherichia coli MC21	MC21	ftp://ftp.ncbi.nlm.nih.gov/genomes/all/GCA/000/418/655/GCA_000418655.1_E_coliMC21-1.0
GCA_000442065.2_Escherichia_coli_O127_H6_str._E2348_69_substr._CVDNalr	Escherichia coli O127:H6 str. E2348/69 substr. CVDNalr	E2348/69 substr. CVDNalr	ftp://ftp.ncbi.nlm.nih.gov/genomes/all/GCA/000/442/065/GCA_000442065.2_Escherichia_coli_O127_H6_str._E2348_69_substr._CVDNalr
GCA_000442085.2_Escherichia_coli_O127_H6_str._E2348_69_substr._UMD753	Escherichia coli O127:H6 str. E2348/69 substr. UMD753	E2348/69 substr. UMD753	ftp://ftp.ncbi.nlm.nih.gov/genomes/all/GCA/000/442/085/GCA_000442085.2_Escherichia_coli_O127_H6_str._E2348_69_substr._UMD753
GCA_000446905.2_ASM44690v2	Escherichia coli C796_10	C796_10	ftp://ftp.ncbi.nlm.nih.gov/genomes/all/GCA/000/446/905/GCA_000446905.2_ASM44690v2
GCA_000446385.2_ASM44638v2	Escherichia coli C295_10	C295_10	ftp://ftp.ncbi.nlm.nih.gov/genomes/all/GCA/000/446/385/GCA_000446385.2_ASM44638v2
GCA_000446525.2_ASM44652v2	Escherichia coli C418_89	C418_89	ftp://ftp.ncbi.nlm.nih.gov/genomes/all/GCA/000/446/525/GCA_000446525.2_ASM44652v2
GCA_000446665.2_ASM44666v2	Escherichia coli C58_11	C58_11	ftp://ftp.ncbi.nlm.nih.gov/genomes/all/GCA/000/446/665/GCA_000446665.2_ASM44666v2
GCA_000446845.2_ASM44684v2	Escherichia coli C78_09C	C78_09C	ftp://ftp.ncbi.nlm.nih.gov/genomes/all/GCA/000/446/845/GCA_000446845.2_ASM44684v2
GCA_000446225.2_ASM44622v2	Escherichia coli C213_10	C213_10	ftp://ftp.ncbi.nlm.nih.gov/genomes/all/GCA/000/446/225/GCA_000446225.2_ASM44622v2
GCA_000446325.2_ASM44632v2	Escherichia coli C260_92	C260_92	ftp://ftp.ncbi.nlm.nih.gov/genomes/all/GCA/000/446/325/GCA_000446325.2_ASM44632v2
GCA_000447125.2_ASM44712v2	Escherichia coli C9_92	C9_92	ftp://ftp.ncbi.nlm.nih.gov/genomes/all/GCA/000/447/125/GCA_000447125.2_ASM44712v2
GCA_000446345.2_ASM44634v2	Escherichia coli C262_10	C262_10	ftp://ftp.ncbi.nlm.nih.gov/genomes/all/GCA/000/446/345/GCA_000446345.2_ASM44634v2
GCA_000446865.2_ASM44686v2	Escherichia coli C79_08	C79_08	ftp://ftp.ncbi.nlm.nih.gov/genomes/all/GCA/000/446/865/GCA_000446865.2_ASM44686v2
GCA_000446285.2_ASM44628v2	Escherichia coli C2139_99	C2139_99	ftp://ftp.ncbi.nlm.nih.gov/genomes/all/GCA/000/446/285/GCA_000446285.2_ASM44628v2
GCA_000446545.2_ASM44654v2	Escherichia coli C458_10	C458_10	ftp://ftp.ncbi.nlm.nih.gov/genomes/all/GCA/000/446/545/GCA_000446545.2_ASM44654v2
GCA_000447105.2_ASM44710v2	Escherichia coli C93_11	C93_11	ftp://ftp.ncbi.nlm.nih.gov/genomes/all/GCA/000/447/105/GCA_000447105.2_ASM44710v2
GCA_000446945.2_ASM44694v2	Escherichia coli C80_08	C80_08	ftp://ftp.ncbi.nlm.nih.gov/genomes/all/GCA/000/446/945/GCA_000446945.2_ASM44694v2
GCA_000446765.2_ASM44676v2	Escherichia coli C725_88	C725_88	ftp://ftp.ncbi.nlm.nih.gov/genomes/all/GCA/000/446/765/GCA_000446765.2_ASM44676v2
GCA_000446705.2_ASM44670v2	Escherichia coli C652_10	C652_10	ftp://ftp.ncbi.nlm.nih.gov/genomes/all/GCA/000/446/705/GCA_000446705.2_ASM44670v2
GCA_000446825.2_ASM44682v2	Escherichia coli C751_03	C751_03	ftp://ftp.ncbi.nlm.nih.gov/genomes/all/GCA/000/446/825/GCA_000446825.2_ASM44682v2
GCA_000446965.2_ASM44696v2	Escherichia coli C807_09	C807_09	ftp://ftp.ncbi.nlm.nih.gov/genomes/all/GCA/000/446/965/GCA_000446965.2_ASM44696v2
GCA_000446785.2_ASM44678v2	Escherichia coli C732_98	C732_98	ftp://ftp.ncbi.nlm.nih.gov/genomes/all/GCA/000/446/785/GCA_000446785.2_ASM44678v2
GCA_000446805.2_ASM44680v2	Escherichia coli C743_03	C743_03	ftp://ftp.ncbi.nlm.nih.gov/genomes/all/GCA/000/446/805/GCA_000446805.2_ASM44680v2
GCA_000446565.2_ASM44656v2	Escherichia coli C488_07	C488_07	ftp://ftp.ncbi.nlm.nih.gov/genomes/all/GCA/000/446/565/GCA_000446565.2_ASM44656v2
GCA_000446625.2_ASM44662v2	Escherichia coli C527_94	C527_94	ftp://ftp.ncbi.nlm.nih.gov/genomes/all/GCA/000/446/625/GCA_000446625.2_ASM44662v2
GCA_000446445.2_ASM44644v2	Escherichia coli C347_93	C347_93	ftp://ftp.ncbi.nlm.nih.gov/genomes/all/GCA/000/446/445/GCA_000446445.2_ASM44644v2
GCA_000446405.2_ASM44640v2	Escherichia coli C341_10	C341_10	ftp://ftp.ncbi.nlm.nih.gov/genomes/all/GCA/000/446/405/GCA_000446405.2_ASM44640v2
GCA_000447065.2_ASM44706v2	Escherichia coli C887_10	C887_10	ftp://ftp.ncbi.nlm.nih.gov/genomes/all/GCA/000/447/065/GCA_000447065.2_ASM44706v2
GCA_000447005.2_ASM44700v2	Escherichia coli C824_10	C824_10	ftp://ftp.ncbi.nlm.nih.gov/genomes/all/GCA/000/447/005/GCA_000447005.2_ASM44700v2
GCA_000446425.2_ASM44642v2	Escherichia coli C343_08	C343_08	ftp://ftp.ncbi.nlm.nih.gov/genomes/all/GCA/000/446/425/GCA_000446425.2_ASM44642v2
GCA_000447145.2_ASM44714v2	Escherichia coli C170_11	C170_11	ftp://ftp.ncbi.nlm.nih.gov/genomes/all/GCA/000/447/145/GCA_000447145.2_ASM44714v2
GCA_000446585.2_ASM44658v2	Escherichia coli C496_10	C496_10	ftp://ftp.ncbi.nlm.nih.gov/genomes/all/GCA/000/446/585/GCA_000446585.2_ASM44658v2
GCA_000446685.2_ASM44668v2	Escherichia coli C586_05	C586_05	ftp://ftp.ncbi.nlm.nih.gov/genomes/all/GCA/000/446/685/GCA_000446685.2_ASM44668v2
GCA_000446985.2_ASM44698v2	Escherichia coli C82_11	C82_11	ftp://ftp.ncbi.nlm.nih.gov/genomes/all/GCA/000/446/985/GCA_000446985.2_ASM44698v2
GCA_000446605.2_ASM44660v2	Escherichia coli C497_10	C497_10	ftp://ftp.ncbi.nlm.nih.gov/genomes/all/GCA/000/446/605/GCA_000446605.2_ASM44660v2
GCA_000446465.2_ASM44646v2	Escherichia coli C353_09	C353_09	ftp://ftp.ncbi.nlm.nih.gov/genomes/all/GCA/000/446/465/GCA_000446465.2_ASM44646v2
GCA_000446075.2_ASM44607v2	Escherichia coli C12_92	C12_92	ftp://ftp.ncbi.nlm.nih.gov/genomes/all/GCA/000/446/075/GCA_000446075.2_ASM44607v2
GCA_000447085.2_ASM44708v2	Escherichia coli C900_01	C900_01	ftp://ftp.ncbi.nlm.nih.gov/genomes/all/GCA/000/447/085/GCA_000447085.2_ASM44708v2
GCA_000446135.2_ASM44613v2	Escherichia coli C154_11	C154_11	ftp://ftp.ncbi.nlm.nih.gov/genomes/all/GCA/000/446/135/GCA_000446135.2_ASM44613v2
GCA_000447045.2_ASM44704v2	Escherichia coli C87_11	C87_11	ftp://ftp.ncbi.nlm.nih.gov/genomes/all/GCA/000/447/045/GCA_000447045.2_ASM44704v2
GCA_000446645.2_ASM44664v2	Escherichia coli C581_05	C581_05	ftp://ftp.ncbi.nlm.nih.gov/genomes/all/GCA/000/446/645/GCA_000446645.2_ASM44664v2
GCA_000446745.2_ASM44674v2	Escherichia coli C717_10	C717_10	ftp://ftp.ncbi.nlm.nih.gov/genomes/all/GCA/000/446/745/GCA_000446745.2_ASM44674v2
GCA_000446365.2_ASM44636v2	Escherichia coli C283_09	C283_09	ftp://ftp.ncbi.nlm.nih.gov/genomes/all/GCA/000/446/365/GCA_000446365.2_ASM44636v2
GCA_000447025.2_ASM44702v2	Escherichia coli C842_97	C842_97	ftp://ftp.ncbi.nlm.nih.gov/genomes/all/GCA/000/447/025/GCA_000447025.2_ASM44702v2
GCA_000446195.2_ASM44619v2	Escherichia coli C161_11	C161_11	ftp://ftp.ncbi.nlm.nih.gov/genomes/all/GCA/000/446/195/GCA_000446195.2_ASM44619v2
GCA_000446095.2_ASM44609v2	Escherichia coli C1244_91	C1244_91	ftp://ftp.ncbi.nlm.nih.gov/genomes/all/GCA/000/446/095/GCA_000446095.2_ASM44609v2
GCA_000446885.2_ASM44688v2	Escherichia coli C792_92	C792_92	ftp://ftp.ncbi.nlm.nih.gov/genomes/all/GCA/000/446/885/GCA_000446885.2_ASM44688v2
GCA_000446485.2_ASM44648v2	Escherichia coli C354_03B	C354_03B	ftp://ftp.ncbi.nlm.nih.gov/genomes/all/GCA/000/446/485/GCA_000446485.2_ASM44648v2
GCA_000446305.2_ASM44630v2	Escherichia coli C238_91	C238_91	ftp://ftp.ncbi.nlm.nih.gov/genomes/all/GCA/000/446/305/GCA_000446305.2_ASM44630v2
GCA_000446505.2_ASM44650v2	Escherichia coli C40_11	C40_11	ftp://ftp.ncbi.nlm.nih.gov/genomes/all/GCA/000/446/505/GCA_000446505.2_ASM44650v2
GCA_000446265.2_ASM44626v2	Escherichia coli C166_11	C1214_90	ftp://ftp.ncbi.nlm.nih.gov/genomes/all/GCA/000/446/265/GCA_000446265.2_ASM44626v2
GCA_000446175.2_ASM44617v2	Escherichia coli C157_11	C157_11	ftp://ftp.ncbi.nlm.nih.gov/genomes/all/GCA/000/446/175/GCA_000446175.2_ASM44617v2
GCA_000446155.2_ASM44615v2	Escherichia coli C155_11	C155_11	ftp://ftp.ncbi.nlm.nih.gov/genomes/all/GCA/000/446/155/GCA_000446155.2_ASM44615v2
GCA_000446725.2_ASM44672v2	Escherichia coli C654_09	C654_09	ftp://ftp.ncbi.nlm.nih.gov/genomes/all/GCA/000/446/725/GCA_000446725.2_ASM44672v2
GCA_000478215.1_ASM47821v1	Escherichia coli 8624	8624	ftp://ftp.ncbi.nlm.nih.gov/genomes/all/GCA/000/478/215/GCA_000478215.1_ASM47821v1
GCA_000446245.1_ASM44624v1	Escherichia coli OK1114	OK1114	ftp://ftp.ncbi.nlm.nih.gov/genomes/all/GCA/000/446/245/GCA_000446245.1_ASM44624v1
GCA_000446115.2_ASM44611v2	Escherichia coli C1214_90	C1214_90	ftp://ftp.ncbi.nlm.nih.gov/genomes/all/GCA/000/446/115/GCA_000446115.2_ASM44611v2
GCA_000446925.2_ASM44692v2	Escherichia coli C799_92	C799_92	ftp://ftp.ncbi.nlm.nih.gov/genomes/all/GCA/000/446/925/GCA_000446925.2_ASM44692v2
GCA_000457285.1_Esch_coli_HVH_90_4-3191362_V1	Escherichia coli HVH 90 (4-3191362)	HVH 90 (4-3191362)	ftp://ftp.ncbi.nlm.nih.gov/genomes/all/GCA/000/457/285/GCA_000457285.1_Esch_coli_HVH_90_4-3191362_V1
GCA_000457345.1_Esch_coli_HVH_95_4-6074464_V1	Escherichia coli HVH 95 (4-6074464)	HVH 95 (4-6074464)	ftp://ftp.ncbi.nlm.nih.gov/genomes/all/GCA/000/457/345/GCA_000457345.1_Esch_coli_HVH_95_4-6074464_V1
GCA_000459855.1_Esch_coli_KOEGE_71_186a_V1	Escherichia coli KOEGE 71 (186a)	KOEGE 71 (186a)	ftp://ftp.ncbi.nlm.nih.gov/genomes/all/GCA/000/459/855/GCA_000459855.1_Esch_coli_KOEGE_71_186a_V1
GCA_000459235.1_Esch_coli_HVH_209_4-3062651_V1	Escherichia coli HVH 209 (4-3062651)	HVH 209 (4-3062651)	ftp://ftp.ncbi.nlm.nih.gov/genomes/all/GCA/000/459/235/GCA_000459235.1_Esch_coli_HVH_209_4-3062651_V1
GCA_000459555.1_Esch_coli_KOEGE_3_4a_V1	Escherichia coli KOEGE 3 (4a)	KOEGE 3 (4a)	ftp://ftp.ncbi.nlm.nih.gov/genomes/all/GCA/000/459/555/GCA_000459555.1_Esch_coli_KOEGE_3_4a_V1
GCA_000458495.1_Esch_coli_HVH_164_4-5953081_V1	Escherichia coli HVH 164 (4-5953081)	HVH 164 (4-5953081)	ftp://ftp.ncbi.nlm.nih.gov/genomes/all/GCA/000/458/495/GCA_000458495.1_Esch_coli_HVH_164_4-5953081_V1
GCA_000457305.1_Esch_coli_HVH_91_4-4638751_V1	Escherichia coli HVH 91 (4-4638751)	HVH 91 (4-4638751)	ftp://ftp.ncbi.nlm.nih.gov/genomes/all/GCA/000/457/305/GCA_000457305.1_Esch_coli_HVH_91_4-4638751_V1
GCA_000458955.1_Esch_coli_HVH_195_3-7155360_V1	Escherichia coli HVH 195 (3-7155360)	HVH 195 (3-7155360)	ftp://ftp.ncbi.nlm.nih.gov/genomes/all/GCA/000/458/955/GCA_000458955.1_Esch_coli_HVH_195_3-7155360_V1
GCA_000461755.1_Esch_coli_UMEA_3889-1_V1	Escherichia coli UMEA 3889-1	UMEA 3889-1	ftp://ftp.ncbi.nlm.nih.gov/genomes/all/GCA/000/461/755/GCA_000461755.1_Esch_coli_UMEA_3889-1_V1
GCA_000460375.1_Esch_coli_UMEA_3152-1_V1	Escherichia coli UMEA 3152-1	UMEA 3152-1	ftp://ftp.ncbi.nlm.nih.gov/genomes/all/GCA/000/460/375/GCA_000460375.1_Esch_coli_UMEA_3152-1_V1
GCA_000459435.1_Esch_coli_HVH_221_4-3136817_V1	Escherichia coli HVH 221 (4-3136817)	HVH 221 (4-3136817)	ftp://ftp.ncbi.nlm.nih.gov/genomes/all/GCA/000/459/435/GCA_000459435.1_Esch_coli_HVH_221_4-3136817_V1
GCA_000460355.1_Esch_coli_UMEA_3151-1_V1	Escherichia coli UMEA 3151-1	UMEA 3151-1	ftp://ftp.ncbi.nlm.nih.gov/genomes/all/GCA/000/460/355/GCA_000460355.1_Esch_coli_UMEA_3151-1_V1
GCA_000459675.1_Esch_coli_KOEGE_40_102a_V1	Escherichia coli KOEGE 40 (102a)	KOEGE 40 (102a)	ftp://ftp.ncbi.nlm.nih.gov/genomes/all/GCA/000/459/675/GCA_000459675.1_Esch_coli_KOEGE_40_102a_V1
GCA_000461535.1_Esch_coli_UMEA_3682-1_V1	Escherichia coli UMEA 3682-1	UMEA 3682-1	ftp://ftp.ncbi.nlm.nih.gov/genomes/all/GCA/000/461/535/GCA_000461535.1_Esch_coli_UMEA_3682-1_V1
GCA_000460195.1_Esch_coli_UMEA_3117-1_V1	Escherichia coli UMEA 3117-1	UMEA 3117-1	ftp://ftp.ncbi.nlm.nih.gov/genomes/all/GCA/000/460/195/GCA_000460195.1_Esch_coli_UMEA_3117-1_V1
GCA_000465135.1_Esch_coli_HVH_190_4-3255514_V1	Escherichia coli HVH 190 (4-3255514)	HVH 190 (4-3255514)	ftp://ftp.ncbi.nlm.nih.gov/genomes/all/GCA/000/465/135/GCA_000465135.1_Esch_coli_HVH_190_4-3255514_V1
GCA_000461215.1_Esch_coli_UMEA_3317-1_V1	Escherichia coli UMEA 3317-1	UMEA 3317-1	ftp://ftp.ncbi.nlm.nih.gov/genomes/all/GCA/000/461/215/GCA_000461215.1_Esch_coli_UMEA_3317-1_V1
GCA_000461195.1_Esch_coli_UMEA_3314-1_V1	Escherichia coli UMEA 3314-1	UMEA 3314-1	ftp://ftp.ncbi.nlm.nih.gov/genomes/all/GCA/000/461/195/GCA_000461195.1_Esch_coli_UMEA_3314-1_V1
GCA_000460595.1_Esch_coli_UMEA_3176-1_V1	Escherichia coli UMEA 3176-1	UMEA 3176-1	ftp://ftp.ncbi.nlm.nih.gov/genomes/all/GCA/000/460/595/GCA_000460595.1_Esch_coli_UMEA_3176-1_V1
GCA_000459135.1_Esch_coli_HVH_204_4-3112802_V1	Escherichia coli HVH 204 (4-3112802)	HVH 204 (4-3112802)	ftp://ftp.ncbi.nlm.nih.gov/genomes/all/GCA/000/459/135/GCA_000459135.1_Esch_coli_HVH_204_4-3112802_V1
GCA_000456145.1_Esch_coli_HVH_9_4-6942539_V1	Escherichia coli HVH 9 (4-6942539)	HVH 9 (4-6942539)	ftp://ftp.ncbi.nlm.nih.gov/genomes/all/GCA/000/456/145/GCA_000456145.1_Esch_coli_HVH_9_4-6942539_V1
GCA_000460255.1_Esch_coli_UMEA_3124-1_V1	Escherichia coli UMEA 3124-1	UMEA 3124-1	ftp://ftp.ncbi.nlm.nih.gov/genomes/all/GCA/000/460/255/GCA_000460255.1_Esch_coli_UMEA_3124-1_V1
GCA_000456345.1_Esch_coli_HVH_24_4-5985145_V1	Escherichia coli HVH 24 (4-5985145)	HVH 24 (4-5985145)	ftp://ftp.ncbi.nlm.nih.gov/genomes/all/GCA/000/456/345/GCA_000456345.1_Esch_coli_HVH_24_4-5985145_V1
GCA_000460395.1_Esch_coli_UMEA_3155-1_V1	Escherichia coli UMEA 3155-1	UMEA 3155-1	ftp://ftp.ncbi.nlm.nih.gov/genomes/all/GCA/000/460/395/GCA_000460395.1_Esch_coli_UMEA_3155-1_V1
GCA_000460715.1_Esch_coli_UMEA_3199-1_V1	Escherichia coli UMEA 3199-1	UMEA 3199-1	ftp://ftp.ncbi.nlm.nih.gov/genomes/all/GCA/000/460/715/GCA_000460715.1_Esch_coli_UMEA_3199-1_V1
GCA_000458195.1_Esch_coli_HVH_147_4-5893887_V1	Escherichia coli HVH 147 (4-5893887)	HVH 147 (4-5893887)	ftp://ftp.ncbi.nlm.nih.gov/genomes/all/GCA/000/458/195/GCA_000458195.1_Esch_coli_HVH_147_4-5893887_V1
GCA_000457555.1_Esch_coli_HVH_111_4-7039018_V1	Escherichia coli HVH 111 (4-7039018)	HVH 111 (4-7039018)	ftp://ftp.ncbi.nlm.nih.gov/genomes/all/GCA/000/457/555/GCA_000457555.1_Esch_coli_HVH_111_4-7039018_V1
GCA_000461855.1_Esch_coli_UMEA_4076-1_V1	Escherichia coli UMEA 4076-1	UMEA 4076-1	ftp://ftp.ncbi.nlm.nih.gov/genomes/all/GCA/000/461/855/GCA_000461855.1_Esch_coli_UMEA_4076-1_V1
GCA_000460335.1_Esch_coli_UMEA_3150-1_V1	Escherichia coli UMEA 3150-1	UMEA 3150-1	ftp://ftp.ncbi.nlm.nih.gov/genomes/all/GCA/000/460/335/GCA_000460335.1_Esch_coli_UMEA_3150-1_V1
GCA_000461515.1_Esch_coli_UMEA_3671-1_V1	Escherichia coli UMEA 3671-1	UMEA 3671-1	ftp://ftp.ncbi.nlm.nih.gov/genomes/all/GCA/000/461/515/GCA_000461515.1_Esch_coli_UMEA_3671-1_V1
GCA_000461255.1_Esch_coli_UMEA_3329-1_V1	Escherichia coli UMEA 3329-1	UMEA 3329-1	ftp://ftp.ncbi.nlm.nih.gov/genomes/all/GCA/000/461/255/GCA_000461255.1_Esch_coli_UMEA_3329-1_V1
GCA_000458375.1_Esch_coli_HVH_158_4-3224287_V1	Escherichia coli HVH 158 (4-3224287)	HVH 158 (4-3224287)	ftp://ftp.ncbi.nlm.nih.gov/genomes/all/GCA/000/458/375/GCA_000458375.1_Esch_coli_HVH_158_4-3224287_V1
GCA_000456845.1_Esch_coli_HVH_56_4-2153033_V1	Escherichia coli HVH 56 (4-2153033)	HVH 56 (4-2153033)	ftp://ftp.ncbi.nlm.nih.gov/genomes/all/GCA/000/456/845/GCA_000456845.1_Esch_coli_HVH_56_4-2153033_V1
GCA_000458915.1_Esch_coli_HVH_193_4-3331423_V1	Escherichia coli HVH 193 (4-3331423)	HVH 193 (4-3331423)	ftp://ftp.ncbi.nlm.nih.gov/genomes/all/GCA/000/458/915/GCA_000458915.1_Esch_coli_HVH_193_4-3331423_V1
GCA_000460875.1_Esch_coli_UMEA_3216-1_V1	Escherichia coli UMEA 3216-1	UMEA 3216-1	ftp://ftp.ncbi.nlm.nih.gov/genomes/all/GCA/000/460/875/GCA_000460875.1_Esch_coli_UMEA_3216-1_V1
GCA_000459115.1_Esch_coli_HVH_203_4-3126218_V1	Escherichia coli HVH 203 (4-3126218)	HVH 203 (4-3126218)	ftp://ftp.ncbi.nlm.nih.gov/genomes/all/GCA/000/459/115/GCA_000459115.1_Esch_coli_HVH_203_4-3126218_V1
GCA_000460035.1_Esch_coli_UMEA_3052-1_V1	Escherichia coli UMEA 3052-1	UMEA 3052-1	ftp://ftp.ncbi.nlm.nih.gov/genomes/all/GCA/000/460/035/GCA_000460035.1_Esch_coli_UMEA_3052-1_V1
GCA_000459715.1_Esch_coli_KOEGE_44_106a_V1	Escherichia coli KOEGE 44 (106a)	KOEGE 44 (106a)	ftp://ftp.ncbi.nlm.nih.gov/genomes/all/GCA/000/459/715/GCA_000459715.1_Esch_coli_KOEGE_44_106a_V1
GCA_000460895.1_Esch_coli_UMEA_3217-1_V1	Escherichia coli UMEA 3217-1	UMEA 3217-1	ftp://ftp.ncbi.nlm.nih.gov/genomes/all/GCA/000/460/895/GCA_000460895.1_Esch_coli_UMEA_3217-1_V1
GCA_000456245.1_Esch_coli_HVH_18_4-8589585_V1	Escherichia coli HVH 18 (4-8589585)	HVH 18 (4-8589585)	ftp://ftp.ncbi.nlm.nih.gov/genomes/all/GCA/000/456/245/GCA_000456245.1_Esch_coli_HVH_18_4-8589585_V1
GCA_000458975.1_Esch_coli_HVH_196_4-4530470_V1	Escherichia coli HVH 196 (4-4530470)	HVH 196 (4-4530470)	ftp://ftp.ncbi.nlm.nih.gov/genomes/all/GCA/000/458/975/GCA_000458975.1_Esch_coli_HVH_196_4-4530470_V1
GCA_000459815.1_Esch_coli_KOEGE_68_182a_V1	Escherichia coli KOEGE 68 (182a)	KOEGE 68 (182a)	ftp://ftp.ncbi.nlm.nih.gov/genomes/all/GCA/000/459/815/GCA_000459815.1_Esch_coli_KOEGE_68_182a_V1
GCA_000460295.1_Esch_coli_UMEA_3140-1_V1	Escherichia coli UMEA 3140-1	UMEA 3140-1	ftp://ftp.ncbi.nlm.nih.gov/genomes/all/GCA/000/460/295/GCA_000460295.1_Esch_coli_UMEA_3140-1_V1
GCA_000457755.1_Esch_coli_HVH_120_4-6978681_V1	Escherichia coli HVH 120 (4-6978681)	HVH 120 (4-6978681)	ftp://ftp.ncbi.nlm.nih.gov/genomes/all/GCA/000/457/755/GCA_000457755.1_Esch_coli_HVH_120_4-6978681_V1
GCA_000456485.1_Esch_coli_HVH_31_4-2602156_V1	Escherichia coli HVH 31 (4-2602156)	HVH 31 (4-2602156)	ftp://ftp.ncbi.nlm.nih.gov/genomes/all/GCA/000/456/485/GCA_000456485.1_Esch_coli_HVH_31_4-2602156_V1
GCA_000456325.1_Esch_coli_HVH_22_4-2258986_V1	Escherichia coli HVH 22 (4-2258986)	HVH 22 (4-2258986)	ftp://ftp.ncbi.nlm.nih.gov/genomes/all/GCA/000/456/325/GCA_000456325.1_Esch_coli_HVH_22_4-2258986_V1
GCA_000461035.1_Esch_coli_UMEA_3244-1_V1	Escherichia coli UMEA 3244-1	UMEA 3244-1	ftp://ftp.ncbi.nlm.nih.gov/genomes/all/GCA/000/461/035/GCA_000461035.1_Esch_coli_UMEA_3244-1_V1
GCA_000459535.1_Esch_coli_HVH_228_4-7787030_V1	Escherichia coli HVH 228 (4-7787030)	HVH 228 (4-7787030)	ftp://ftp.ncbi.nlm.nih.gov/genomes/all/GCA/000/459/535/GCA_000459535.1_Esch_coli_HVH_228_4-7787030_V1
GCA_000460315.1_Esch_coli_UMEA_3144-1_V1	Escherichia coli UMEA 3144-1	UMEA 3144-1	ftp://ftp.ncbi.nlm.nih.gov/genomes/all/GCA/000/460/315/GCA_000460315.1_Esch_coli_UMEA_3144-1_V1
GCA_000461595.1_Esch_coli_UMEA_3702-1_V1	Escherichia coli UMEA 3702-1	UMEA 3702-1	ftp://ftp.ncbi.nlm.nih.gov/genomes/all/GCA/000/461/595/GCA_000461595.1_Esch_coli_UMEA_3702-1_V1
GCA_000459575.1_Esch_coli_KOEGE_7_16a_V1	Escherichia coli KOEGE 7 (16a)	KOEGE 7 (16a)	ftp://ftp.ncbi.nlm.nih.gov/genomes/all/GCA/000/459/575/GCA_000459575.1_Esch_coli_KOEGE_7_16a_V1
GCA_000461295.1_Esch_coli_UMEA_3341-1_V1	Escherichia coli UMEA 3341-1	UMEA 3341-1	ftp://ftp.ncbi.nlm.nih.gov/genomes/all/GCA/000/461/295/GCA_000461295.1_Esch_coli_UMEA_3341-1_V1
GCA_000456605.1_Esch_coli_HVH_39_4-2679949_V1	Escherichia coli HVH 39 (4-2679949)	HVH 39 (4-2679949)	ftp://ftp.ncbi.nlm.nih.gov/genomes/all/GCA/000/456/605/GCA_000456605.1_Esch_coli_HVH_39_4-2679949_V1
GCA_000461475.1_Esch_coli_UMEA_3656-1_V1	Escherichia coli UMEA 3656-1	UMEA 3656-1	ftp://ftp.ncbi.nlm.nih.gov/genomes/all/GCA/000/461/475/GCA_000461475.1_Esch_coli_UMEA_3656-1_V1
GCA_000460155.1_Esch_coli_UMEA_3108-1_V1	Escherichia coli UMEA 3108-1	UMEA 3108-1	ftp://ftp.ncbi.nlm.nih.gov/genomes/all/GCA/000/460/155/GCA_000460155.1_Esch_coli_UMEA_3108-1_V1
GCA_000457575.1_Esch_coli_HVH_112_4-5987253_V1	Escherichia coli HVH 112 (4-5987253)	HVH 112 (4-5987253)	ftp://ftp.ncbi.nlm.nih.gov/genomes/all/GCA/000/457/575/GCA_000457575.1_Esch_coli_HVH_112_4-5987253_V1
GCA_000459915.1_Esch_coli_KOEGE_118_317a_V1	Escherichia coli KOEGE 118 (317a)	KOEGE 118 (317a)	ftp://ftp.ncbi.nlm.nih.gov/genomes/all/GCA/000/459/915/GCA_000459915.1_Esch_coli_KOEGE_118_317a_V1
GCA_000459955.1_Esch_coli_UMEA_3014-1_V1	Escherichia coli UMEA 3014-1	UMEA 3014-1	ftp://ftp.ncbi.nlm.nih.gov/genomes/all/GCA/000/459/955/GCA_000459955.1_Esch_coli_UMEA_3014-1_V1
GCA_000459975.1_Esch_coli_UMEA_3022-1_V1	Escherichia coli UMEA 3022-1	UMEA 3022-1	ftp://ftp.ncbi.nlm.nih.gov/genomes/all/GCA/000/459/975/GCA_000459975.1_Esch_coli_UMEA_3022-1_V1
GCA_000461775.1_Esch_coli_UMEA_3893-1_V1	Escherichia coli UMEA 3893-1	UMEA 3893-1	ftp://ftp.ncbi.nlm.nih.gov/genomes/all/GCA/000/461/775/GCA_000461775.1_Esch_coli_UMEA_3893-1_V1
GCA_000459015.1_Esch_coli_HVH_198_4-3206106_V1	Escherichia coli HVH 198 (4-3206106)	HVH 198 (4-3206106)	ftp://ftp.ncbi.nlm.nih.gov/genomes/all/GCA/000/459/015/GCA_000459015.1_Esch_coli_HVH_198_4-3206106_V1
GCA_000458825.1_Esch_coli_HVH_188_4-2356988_V1	Escherichia coli HVH 188 (4-2356988)	HVH 188 (4-2356988)	ftp://ftp.ncbi.nlm.nih.gov/genomes/all/GCA/000/458/825/GCA_000458825.1_Esch_coli_HVH_188_4-2356988_V1
GCA_000465155.1_Esch_coli_HVH_102_4-6906788_V1	Escherichia coli HVH 102 (4-6906788)	HVH 102 (4-6906788)	ftp://ftp.ncbi.nlm.nih.gov/genomes/all/GCA/000/465/155/GCA_000465155.1_Esch_coli_HVH_102_4-6906788_V1
GCA_000456085.1_Esch_coli_HVH_5_4-7148410_V1	Escherichia coli HVH 5 (4-7148410)	HVH 5 (4-7148410)	ftp://ftp.ncbi.nlm.nih.gov/genomes/all/GCA/000/456/085/GCA_000456085.1_Esch_coli_HVH_5_4-7148410_V1
GCA_000461695.1_Esch_coli_UMEA_3805-1_V1	Escherichia coli UMEA 3805-1	UMEA 3805-1	ftp://ftp.ncbi.nlm.nih.gov/genomes/all/GCA/000/461/695/GCA_000461695.1_Esch_coli_UMEA_3805-1_V1
GCA_000461615.1_Esch_coli_UMEA_3703-1_V1	Escherichia coli UMEA 3703-1	UMEA 3703-1	ftp://ftp.ncbi.nlm.nih.gov/genomes/all/GCA/000/461/615/GCA_000461615.1_Esch_coli_UMEA_3703-1_V1
GCA_000457205.1_Esch_coli_HVH_85_4-0792144_V1	Escherichia coli HVH 85 (4-0792144)	HVH 85 (4-0792144)	ftp://ftp.ncbi.nlm.nih.gov/genomes/all/GCA/000/457/205/GCA_000457205.1_Esch_coli_HVH_85_4-0792144_V1
GCA_000459755.1_Esch_coli_KOEGE_58_171a_V1	Escherichia coli KOEGE 58 (171a)	KOEGE 58 (171a)	ftp://ftp.ncbi.nlm.nih.gov/genomes/all/GCA/000/459/755/GCA_000459755.1_Esch_coli_KOEGE_58_171a_V1
GCA_000461495.1_Esch_coli_UMEA_3662-1_V1	Escherichia coli UMEA 3662-1	UMEA 3662-1	ftp://ftp.ncbi.nlm.nih.gov/genomes/all/GCA/000/461/495/GCA_000461495.1_Esch_coli_UMEA_3662-1_V1
GCA_000456405.1_Esch_coli_HVH_27_4-7449267_V1	Escherichia coli HVH 27 (4-7449267)	HVH 27 (4-7449267)	ftp://ftp.ncbi.nlm.nih.gov/genomes/all/GCA/000/456/405/GCA_000456405.1_Esch_coli_HVH_27_4-7449267_V1
GCA_000460175.1_Esch_coli_UMEA_3113-1_V1	Escherichia coli UMEA 3113-1	UMEA 3113-1	ftp://ftp.ncbi.nlm.nih.gov/genomes/all/GCA/000/460/175/GCA_000460175.1_Esch_coli_UMEA_3113-1_V1
GCA_000459695.1_Esch_coli_KOEGE_43_105a_V1	Escherichia coli KOEGE 43 (105a)	KOEGE 43 (105a)	ftp://ftp.ncbi.nlm.nih.gov/genomes/all/GCA/000/459/695/GCA_000459695.1_Esch_coli_KOEGE_43_105a_V1
GCA_000461555.1_Esch_coli_UMEA_3687-1_V1	Escherichia coli UMEA 3687-1	UMEA 3687-1	ftp://ftp.ncbi.nlm.nih.gov/genomes/all/GCA/000/461/555/GCA_000461555.1_Esch_coli_UMEA_3687-1_V1
GCA_000457435.1_Esch_coli_HVH_103_4-5904188_V1	Escherichia coli HVH 103 (4-5904188)	HVH 103 (4-5904188)	ftp://ftp.ncbi.nlm.nih.gov/genomes/all/GCA/000/457/435/GCA_000457435.1_Esch_coli_HVH_103_4-5904188_V1
GCA_000458235.1_Esch_coli_HVH_150_4-3258106_V1	Escherichia coli HVH 150 (4-3258106)	HVH 150 (4-3258106)	ftp://ftp.ncbi.nlm.nih.gov/genomes/all/GCA/000/458/235/GCA_000458235.1_Esch_coli_HVH_150_4-3258106_V1
GCA_000456765.1_Esch_coli_HVH_48_4-2658593_V1	Escherichia coli HVH 48 (4-2658593)	HVH 48 (4-2658593)	ftp://ftp.ncbi.nlm.nih.gov/genomes/all/GCA/000/456/765/GCA_000456765.1_Esch_coli_HVH_48_4-2658593_V1
GCA_000461875.1_Esch_coli_UMEA_4207-1_V1	Escherichia coli UMEA 4207-1	UMEA 4207-1	ftp://ftp.ncbi.nlm.nih.gov/genomes/all/GCA/000/461/875/GCA_000461875.1_Esch_coli_UMEA_4207-1_V1
GCA_000460655.1_Esch_coli_UMEA_3185-1_V1	Escherichia coli UMEA 3185-1	UMEA 3185-1	ftp://ftp.ncbi.nlm.nih.gov/genomes/all/GCA/000/460/655/GCA_000460655.1_Esch_coli_UMEA_3185-1_V1
GCA_000459455.1_Esch_coli_HVH_222_4-2977443_V1	Escherichia coli HVH 222 (4-2977443)	HVH 222 (4-2977443)	ftp://ftp.ncbi.nlm.nih.gov/genomes/all/GCA/000/459/455/GCA_000459455.1_Esch_coli_HVH_222_4-2977443_V1
GCA_000459775.1_Esch_coli_KOEGE_61_174a_V1	Escherichia coli KOEGE 61 (174a)	KOEGE 61 (174a)	ftp://ftp.ncbi.nlm.nih.gov/genomes/all/GCA/000/459/775/GCA_000459775.1_Esch_coli_KOEGE_61_174a_V1
GCA_000460635.1_Esch_coli_UMEA_3180-1_V1	Escherichia coli UMEA 3180-1	UMEA 3180-1	ftp://ftp.ncbi.nlm.nih.gov/genomes/all/GCA/000/460/635/GCA_000460635.1_Esch_coli_UMEA_3180-1_V1
GCA_000456565.1_Esch_coli_HVH_37_4-2773848_V1	Escherichia coli HVH 37 (4-2773848)	HVH 37 (4-2773848)	ftp://ftp.ncbi.nlm.nih.gov/genomes/all/GCA/000/456/565/GCA_000456565.1_Esch_coli_HVH_37_4-2773848_V1
GCA_000456965.1_Esch_coli_HVH_68_4-0888028_V1	Escherichia coli HVH 68 (4-0888028)	HVH 68 (4-0888028)	ftp://ftp.ncbi.nlm.nih.gov/genomes/all/GCA/000/456/965/GCA_000456965.1_Esch_coli_HVH_68_4-0888028_V1
GCA_000460915.1_Esch_coli_UMEA_3220-1_V1	Escherichia coli UMEA 3220-1	UMEA 3220-1	ftp://ftp.ncbi.nlm.nih.gov/genomes/all/GCA/000/460/915/GCA_000460915.1_Esch_coli_UMEA_3220-1_V1
GCA_000460095.1_Esch_coli_UMEA_3087-1_V1	Escherichia coli UMEA 3087-1	UMEA 3087-1	ftp://ftp.ncbi.nlm.nih.gov/genomes/all/GCA/000/460/095/GCA_000460095.1_Esch_coli_UMEA_3087-1_V1
GCA_000456785.1_Esch_coli_HVH_51_4-2172526_V1	Escherichia coli HVH 51 (4-2172526)	HVH 51 (4-2172526)	ftp://ftp.ncbi.nlm.nih.gov/genomes/all/GCA/000/456/785/GCA_000456785.1_Esch_coli_HVH_51_4-2172526_V1
GCA_000460535.1_Esch_coli_UMEA_3173-1_V1	Escherichia coli UMEA 3173-1	UMEA 3173-1	ftp://ftp.ncbi.nlm.nih.gov/genomes/all/GCA/000/460/535/GCA_000460535.1_Esch_coli_UMEA_3173-1_V1
GCA_000461575.1_Esch_coli_UMEA_3694-1_V1	Escherichia coli UMEA 3694-1	UMEA 3694-1	ftp://ftp.ncbi.nlm.nih.gov/genomes/all/GCA/000/461/575/GCA_000461575.1_Esch_coli_UMEA_3694-1_V1
GCA_000456525.1_Esch_coli_HVH_33_4-2174936_V1	Escherichia coli HVH 33 (4-2174936)	HVH 33 (4-2174936)	ftp://ftp.ncbi.nlm.nih.gov/genomes/all/GCA/000/456/525/GCA_000456525.1_Esch_coli_HVH_33_4-2174936_V1
GCA_000457125.1_Esch_coli_HVH_79_4-2512823_V1	Escherichia coli HVH 79 (4-2512823)	HVH 79 (4-2512823)	ftp://ftp.ncbi.nlm.nih.gov/genomes/all/GCA/000/457/125/GCA_000457125.1_Esch_coli_HVH_79_4-2512823_V1
GCA_000460495.1_Esch_coli_UMEA_3163-1_V1	Escherichia coli UMEA 3163-1	UMEA 3163-1	ftp://ftp.ncbi.nlm.nih.gov/genomes/all/GCA/000/460/495/GCA_000460495.1_Esch_coli_UMEA_3163-1_V1
GCA_000460435.1_Esch_coli_UMEA_3160-1_V1	Escherichia coli UMEA 3160-1	UMEA 3160-1	ftp://ftp.ncbi.nlm.nih.gov/genomes/all/GCA/000/460/435/GCA_000460435.1_Esch_coli_UMEA_3160-1_V1
GCA_000458035.1_Esch_coli_HVH_139_4-3192644_V1	Escherichia coli HVH 139 (4-3192644)	HVH 139 (4-3192644)	ftp://ftp.ncbi.nlm.nih.gov/genomes/all/GCA/000/458/035/GCA_000458035.1_Esch_coli_HVH_139_4-3192644_V1
GCA_000459255.1_Esch_coli_HVH_210_4-3042480_V1	Escherichia coli HVH 210 (4-3042480)	HVH 210 (4-3042480)	ftp://ftp.ncbi.nlm.nih.gov/genomes/all/GCA/000/459/255/GCA_000459255.1_Esch_coli_HVH_210_4-3042480_V1
GCA_000459035.1_Esch_coli_HVH_199_4-5670322_V1	Escherichia coli HVH 199 (4-5670322)	HVH 199 (4-5670322)	ftp://ftp.ncbi.nlm.nih.gov/genomes/all/GCA/000/459/035/GCA_000459035.1_Esch_coli_HVH_199_4-5670322_V1
GCA_000458685.1_Esch_coli_HVH_180_4-3051617_V1	Escherichia coli HVH 180 (4-3051617)	HVH 180 (4-3051617)	ftp://ftp.ncbi.nlm.nih.gov/genomes/all/GCA/000/458/685/GCA_000458685.1_Esch_coli_HVH_180_4-3051617_V1
GCA_000456185.1_Esch_coli_HVH_13_4-7634056_V1	Escherichia coli HVH 13 (4-7634056)	HVH 13 (4-7634056)	ftp://ftp.ncbi.nlm.nih.gov/genomes/all/GCA/000/456/185/GCA_000456185.1_Esch_coli_HVH_13_4-7634056_V1
GCA_000461015.1_Esch_coli_UMEA_3240-1_V1	Escherichia coli UMEA 3240-1	UMEA 3240-1	ftp://ftp.ncbi.nlm.nih.gov/genomes/all/GCA/000/461/015/GCA_000461015.1_Esch_coli_UMEA_3240-1_V1
GCA_000457265.1_Esch_coli_HVH_89_4-5885604_V1	Escherichia coli HVH 89 (4-5885604)	HVH 89 (4-5885604)	ftp://ftp.ncbi.nlm.nih.gov/genomes/all/GCA/000/457/265/GCA_000457265.1_Esch_coli_HVH_89_4-5885604_V1
GCA_000456205.1_Esch_coli_HVH_16_4-7649002_V1	Escherichia coli HVH 16 (4-7649002)	HVH 16 (4-7649002)	ftp://ftp.ncbi.nlm.nih.gov/genomes/all/GCA/000/456/205/GCA_000456205.1_Esch_coli_HVH_16_4-7649002_V1
GCA_000458575.1_Esch_coli_HVH_171_4-3191958_V1	Escherichia coli HVH 171 (4-3191958)	HVH 171 (4-3191958)	ftp://ftp.ncbi.nlm.nih.gov/genomes/all/GCA/000/458/575/GCA_000458575.1_Esch_coli_HVH_171_4-3191958_V1
GCA_000460235.1_Esch_coli_UMEA_3122-1_V1	Escherichia coli UMEA 3122-1	UMEA 3122-1	ftp://ftp.ncbi.nlm.nih.gov/genomes/all/GCA/000/460/235/GCA_000460235.1_Esch_coli_UMEA_3122-1_V1
GCA_000457145.1_Esch_coli_HVH_80_4-2428830_V1	Escherichia coli HVH 80 (4-2428830)	HVH 80 (4-2428830)	ftp://ftp.ncbi.nlm.nih.gov/genomes/all/GCA/000/457/145/GCA_000457145.1_Esch_coli_HVH_80_4-2428830_V1
GCA_000457065.1_Esch_coli_HVH_76_4-2538717_V1	Escherichia coli HVH 76 (4-2538717)	HVH 76 (4-2538717)	ftp://ftp.ncbi.nlm.nih.gov/genomes/all/GCA/000/457/065/GCA_000457065.1_Esch_coli_HVH_76_4-2538717_V1
GCA_000460075.1_Esch_coli_UMEA_3065-1_V1	Escherichia coli UMEA 3065-1	UMEA 3065-1	ftp://ftp.ncbi.nlm.nih.gov/genomes/all/GCA/000/460/075/GCA_000460075.1_Esch_coli_UMEA_3065-1_V1
GCA_000460455.1_Esch_coli_UMEA_3161-1_V1	Escherichia coli UMEA 3161-1	UMEA 3161-1	ftp://ftp.ncbi.nlm.nih.gov/genomes/all/GCA/000/460/455/GCA_000460455.1_Esch_coli_UMEA_3161-1_V1
GCA_000458705.1_Esch_coli_HVH_182_4-0985554_V1	Escherichia coli HVH 182 (4-0985554)	HVH 182 (4-0985554)	ftp://ftp.ncbi.nlm.nih.gov/genomes/all/GCA/000/458/705/GCA_000458705.1_Esch_coli_HVH_182_4-0985554_V1
GCA_000456505.1_Esch_coli_HVH_32_4-3773988_V1	Escherichia coli HVH 32 (4-3773988)	HVH 32 (4-3773988)	ftp://ftp.ncbi.nlm.nih.gov/genomes/all/GCA/000/456/505/GCA_000456505.1_Esch_coli_HVH_32_4-3773988_V1
GCA_000459835.1_Esch_coli_KOEGE_70_185a_V1	Escherichia coli KOEGE 70 (185a)	KOEGE 70 (185a)	ftp://ftp.ncbi.nlm.nih.gov/genomes/all/GCA/000/459/835/GCA_000459835.1_Esch_coli_KOEGE_70_185a_V1
GCA_000461435.1_Esch_coli_UMEA_3617-1_V1	Escherichia coli UMEA 3617-1	UMEA 3617-1	ftp://ftp.ncbi.nlm.nih.gov/genomes/all/GCA/000/461/435/GCA_000461435.1_Esch_coli_UMEA_3617-1_V1
GCA_000461355.1_Esch_coli_UMEA_3490-1_V1	Escherichia coli UMEA 3490-1	UMEA 3490-1	ftp://ftp.ncbi.nlm.nih.gov/genomes/all/GCA/000/461/355/GCA_000461355.1_Esch_coli_UMEA_3490-1_V1
GCA_000456465.1_Esch_coli_HVH_30_4-2661829_V1	Escherichia coli HVH 30 (4-2661829)	HVH 30 (4-2661829)	ftp://ftp.ncbi.nlm.nih.gov/genomes/all/GCA/000/456/465/GCA_000456465.1_Esch_coli_HVH_30_4-2661829_V1
GCA_000461315.1_Esch_coli_UMEA_3355-1_V1	Escherichia coli UMEA 3355-1	UMEA 3355-1	ftp://ftp.ncbi.nlm.nih.gov/genomes/all/GCA/000/461/315/GCA_000461315.1_Esch_coli_UMEA_3355-1_V1
GCA_000458535.1_Esch_coli_HVH_169_4-1075578_V1	Escherichia coli HVH 169 (4-1075578)	HVH 169 (4-1075578)	ftp://ftp.ncbi.nlm.nih.gov/genomes/all/GCA/000/458/535/GCA_000458535.1_Esch_coli_HVH_169_4-1075578_V1
GCA_000461235.1_Esch_coli_UMEA_3318-1_V1	Escherichia coli UMEA 3318-1	UMEA 3318-1	ftp://ftp.ncbi.nlm.nih.gov/genomes/all/GCA/000/461/235/GCA_000461235.1_Esch_coli_UMEA_3318-1_V1
GCA_000458075.1_Esch_coli_HVH_141_4-5995973_V1	Escherichia coli HVH 141 (4-5995973)	HVH 141 (4-5995973)	ftp://ftp.ncbi.nlm.nih.gov/genomes/all/GCA/000/458/075/GCA_000458075.1_Esch_coli_HVH_141_4-5995973_V1
GCA_000460055.1_Esch_coli_UMEA_3053-1_V1	Escherichia coli UMEA 3053-1	UMEA 3053-1	ftp://ftp.ncbi.nlm.nih.gov/genomes/all/GCA/000/460/055/GCA_000460055.1_Esch_coli_UMEA_3053-1_V1
GCA_000458115.1_Esch_coli_HVH_143_4-5674999_V1	Escherichia coli HVH 143 (4-5674999)	HVH 143 (4-5674999)	ftp://ftp.ncbi.nlm.nih.gov/genomes/all/GCA/000/458/115/GCA_000458115.1_Esch_coli_HVH_143_4-5674999_V1
GCA_000459075.1_Esch_coli_HVH_201_4-4459431_V1	Escherichia coli HVH 201 (4-4459431)	HVH 201 (4-4459431)	ftp://ftp.ncbi.nlm.nih.gov/genomes/all/GCA/000/459/075/GCA_000459075.1_Esch_coli_HVH_201_4-4459431_V1
GCA_000460975.1_Esch_coli_UMEA_3230-1_V1	Escherichia coli UMEA 3230-1	UMEA 3230-1	ftp://ftp.ncbi.nlm.nih.gov/genomes/all/GCA/000/460/975/GCA_000460975.1_Esch_coli_UMEA_3230-1_V1
GCA_000458215.1_Esch_coli_HVH_149_4-4451880_V1	Escherichia coli HVH 149 (4-4451880)	HVH 149 (4-4451880)	ftp://ftp.ncbi.nlm.nih.gov/genomes/all/GCA/000/458/215/GCA_000458215.1_Esch_coli_HVH_149_4-4451880_V1
GCA_000459615.1_Esch_coli_KOEGE_30_63a_V1	Escherichia coli KOEGE 30 (63a)	KOEGE 30 (63a)	ftp://ftp.ncbi.nlm.nih.gov/genomes/all/GCA/000/459/615/GCA_000459615.1_Esch_coli_KOEGE_30_63a_V1
GCA_000461115.1_Esch_coli_UMEA_3271-1_V1	Escherichia coli UMEA 3271-1	UMEA 3271-1	ftp://ftp.ncbi.nlm.nih.gov/genomes/all/GCA/000/461/115/GCA_000461115.1_Esch_coli_UMEA_3271-1_V1
GCA_000461075.1_Esch_coli_UMEA_3264-1_V1	Escherichia coli UMEA 3264-1	UMEA 3264-1	ftp://ftp.ncbi.nlm.nih.gov/genomes/all/GCA/000/461/075/GCA_000461075.1_Esch_coli_UMEA_3264-1_V1
GCA_000460995.1_Esch_coli_UMEA_3233-1_V1	Escherichia coli UMEA 3233-1	UMEA 3233-1	ftp://ftp.ncbi.nlm.nih.gov/genomes/all/GCA/000/460/995/GCA_000460995.1_Esch_coli_UMEA_3233-1_V1
GCA_000456025.1_Esch_coli_HVH_2_4-6943160_V1	Escherichia coli HVH 2 (4-6943160)	HVH 2 (4-6943160)	ftp://ftp.ncbi.nlm.nih.gov/genomes/all/GCA/000/456/025/GCA_000456025.1_Esch_coli_HVH_2_4-6943160_V1
GCA_000461275.1_Esch_coli_UMEA_3337-1_V1	Escherichia coli UMEA 3337-1	UMEA 3337-1	ftp://ftp.ncbi.nlm.nih.gov/genomes/all/GCA/000/461/275/GCA_000461275.1_Esch_coli_UMEA_3337-1_V1
GCA_000458765.1_Esch_coli_HVH_185_4-2876639_V1	Escherichia coli HVH 185 (4-2876639)	HVH 185 (4-2876639)	ftp://ftp.ncbi.nlm.nih.gov/genomes/all/GCA/000/458/765/GCA_000458765.1_Esch_coli_HVH_185_4-2876639_V1
GCA_000459935.1_Esch_coli_KOEGE_131_358a_V1	Escherichia coli KOEGE 131 (358a)	KOEGE 131 (358a)	ftp://ftp.ncbi.nlm.nih.gov/genomes/all/GCA/000/459/935/GCA_000459935.1_Esch_coli_KOEGE_131_358a_V1
GCA_000456545.1_Esch_coli_HVH_35_4-2962667_V1	Escherichia coli HVH 35 (4-2962667)	HVH 35 (4-2962667)	ftp://ftp.ncbi.nlm.nih.gov/genomes/all/GCA/000/456/545/GCA_000456545.1_Esch_coli_HVH_35_4-2962667_V1
GCA_000461395.1_Esch_coli_UMEA_3592-1_V1	Escherichia coli UMEA 3592-1	UMEA 3592-1	ftp://ftp.ncbi.nlm.nih.gov/genomes/all/GCA/000/461/395/GCA_000461395.1_Esch_coli_UMEA_3592-1_V1
GCA_000457995.1_Esch_coli_HVH_137_4-2124971_V1	Escherichia coli HVH 137 (4-2124971)	HVH 137 (4-2124971)	ftp://ftp.ncbi.nlm.nih.gov/genomes/all/GCA/000/457/995/GCA_000457995.1_Esch_coli_HVH_137_4-2124971_V1
GCA_000459275.1_Esch_coli_HVH_211_4-3041891_V1	Escherichia coli HVH 211 (4-3041891)	HVH 211 (4-3041891)	ftp://ftp.ncbi.nlm.nih.gov/genomes/all/GCA/000/459/275/GCA_000459275.1_Esch_coli_HVH_211_4-3041891_V1
GCA_000459515.1_Esch_coli_HVH_227_4-2277670_V1	Escherichia coli HVH 227 (4-2277670)	HVH 227 (4-2277670)	ftp://ftp.ncbi.nlm.nih.gov/genomes/all/GCA/000/459/515/GCA_000459515.1_Esch_coli_HVH_227_4-2277670_V1
GCA_000461635.1_Esch_coli_UMEA_3705-1_V1	Escherichia coli UMEA 3705-1	UMEA 3705-1	ftp://ftp.ncbi.nlm.nih.gov/genomes/all/GCA/000/461/635/GCA_000461635.1_Esch_coli_UMEA_3705-1_V1
GCA_000460415.1_Esch_coli_UMEA_3159-1_V1	Escherichia coli UMEA 3159-1	UMEA 3159-1	ftp://ftp.ncbi.nlm.nih.gov/genomes/all/GCA/000/460/415/GCA_000460415.1_Esch_coli_UMEA_3159-1_V1
GCA_000456905.1_Esch_coli_HVH_61_4-2736020_V1	Escherichia coli HVH 61 (4-2736020)	HVH 61 (4-2736020)	ftp://ftp.ncbi.nlm.nih.gov/genomes/all/GCA/000/456/905/GCA_000456905.1_Esch_coli_HVH_61_4-2736020_V1
GCA_000457635.1_Esch_coli_HVH_115_4-4465997_V1	Escherichia coli HVH 115 (4-4465997)	HVH 115 (4-4465997)	ftp://ftp.ncbi.nlm.nih.gov/genomes/all/GCA/000/457/635/GCA_000457635.1_Esch_coli_HVH_115_4-4465997_V1
GCA_000459635.1_Esch_coli_KOEGE_32_66a_V1	Escherichia coli KOEGE 32 (66a)	KOEGE 32 (66a)	ftp://ftp.ncbi.nlm.nih.gov/genomes/all/GCA/000/459/635/GCA_000459635.1_Esch_coli_KOEGE_32_66a_V1
GCA_000461095.1_Esch_coli_UMEA_3268-1_V1	Escherichia coli UMEA 3268-1	UMEA 3268-1	ftp://ftp.ncbi.nlm.nih.gov/genomes/all/GCA/000/461/095/GCA_000461095.1_Esch_coli_UMEA_3268-1_V1
GCA_000458015.1_Esch_coli_HVH_138_4-6066704_V1	Escherichia coli HVH 138 (4-6066704)	HVH 138 (4-6066704)	ftp://ftp.ncbi.nlm.nih.gov/genomes/all/GCA/000/458/015/GCA_000458015.1_Esch_coli_HVH_138_4-6066704_V1
GCA_000461835.1_Esch_coli_UMEA_4075-1_V1	Escherichia coli UMEA 4075-1	UMEA 4075-1	ftp://ftp.ncbi.nlm.nih.gov/genomes/all/GCA/000/461/835/GCA_000461835.1_Esch_coli_UMEA_4075-1_V1
GCA_000460815.1_Esch_coli_UMEA_3208-1_V1	Escherichia coli UMEA 3208-1	UMEA 3208-1	ftp://ftp.ncbi.nlm.nih.gov/genomes/all/GCA/000/460/815/GCA_000460815.1_Esch_coli_UMEA_3208-1_V1
GCA_000456625.1_Esch_coli_HVH_40_4-1219782_V1	Escherichia coli HVH 40 (4-1219782)	HVH 40 (4-1219782)	ftp://ftp.ncbi.nlm.nih.gov/genomes/all/GCA/000/456/625/GCA_000456625.1_Esch_coli_HVH_40_4-1219782_V1
GCA_000457975.1_Esch_coli_HVH_135_4-4449320_V1	Escherichia coli HVH 135 (4-4449320)	HVH 135 (4-4449320)	ftp://ftp.ncbi.nlm.nih.gov/genomes/all/GCA/000/457/975/GCA_000457975.1_Esch_coli_HVH_135_4-4449320_V1
GCA_000456285.1_Esch_coli_HVH_20_4-5865042_V1	Escherichia coli HVH 20 (4-5865042)	HVH 20 (4-5865042)	ftp://ftp.ncbi.nlm.nih.gov/genomes/all/GCA/000/456/285/GCA_000456285.1_Esch_coli_HVH_20_4-5865042_V1
GCA_000460135.1_Esch_coli_UMEA_3097-1_V1	Escherichia coli UMEA 3097-1	UMEA 3097-1	ftp://ftp.ncbi.nlm.nih.gov/genomes/all/GCA/000/460/135/GCA_000460135.1_Esch_coli_UMEA_3097-1_V1
GCA_000456865.1_Esch_coli_HVH_58_4-2839709_V1	Escherichia coli HVH 58 (4-2839709)	HVH 58 (4-2839709)	ftp://ftp.ncbi.nlm.nih.gov/genomes/all/GCA/000/456/865/GCA_000456865.1_Esch_coli_HVH_58_4-2839709_V1
GCA_000458895.1_Esch_coli_HVH_192_4-3054470_V1	Escherichia coli HVH 192 (4-3054470)	HVH 192 (4-3054470)	ftp://ftp.ncbi.nlm.nih.gov/genomes/all/GCA/000/458/895/GCA_000458895.1_Esch_coli_HVH_192_4-3054470_V1
GCA_000461335.1_Esch_coli_UMEA_3391-1_V1	Escherichia coli UMEA 3391-1	UMEA 3391-1	ftp://ftp.ncbi.nlm.nih.gov/genomes/all/GCA/000/461/335/GCA_000461335.1_Esch_coli_UMEA_3391-1_V1
GCA_000456705.1_Esch_coli_HVH_44_4-2298570_V1	Escherichia coli HVH 44 (4-2298570)	HVH 44 (4-2298570)	ftp://ftp.ncbi.nlm.nih.gov/genomes/all/GCA/000/456/705/GCA_000456705.1_Esch_coli_HVH_44_4-2298570_V1
GCA_000458355.1_Esch_coli_HVH_157_4-3406229_V1	Escherichia coli HVH 157 (4-3406229)	HVH 157 (4-3406229)	ftp://ftp.ncbi.nlm.nih.gov/genomes/all/GCA/000/458/355/GCA_000458355.1_Esch_coli_HVH_157_4-3406229_V1
GCA_000460795.1_Esch_coli_UMEA_3206-1_V1	Escherichia coli UMEA 3206-1	UMEA 3206-1	ftp://ftp.ncbi.nlm.nih.gov/genomes/all/GCA/000/460/795/GCA_000460795.1_Esch_coli_UMEA_3206-1_V1
GCA_000460615.1_Esch_coli_UMEA_3178-1_V1	Escherichia coli UMEA 3178-1	UMEA 3178-1	ftp://ftp.ncbi.nlm.nih.gov/genomes/all/GCA/000/460/615/GCA_000460615.1_Esch_coli_UMEA_3178-1_V1
GCA_000459355.1_Esch_coli_HVH_216_4-3042952_V1	Escherichia coli HVH 216 (4-3042952)	HVH 216 (4-3042952)	ftp://ftp.ncbi.nlm.nih.gov/genomes/all/GCA/000/459/355/GCA_000459355.1_Esch_coli_HVH_216_4-3042952_V1
GCA_000461715.1_Esch_coli_UMEA_3821-1_V1	Escherichia coli UMEA 3821-1	UMEA 3821-1	ftp://ftp.ncbi.nlm.nih.gov/genomes/all/GCA/000/461/715/GCA_000461715.1_Esch_coli_UMEA_3821-1_V1
GCA_000458935.1_Esch_coli_HVH_194_4-2356805_V1	Escherichia coli HVH 194 (4-2356805)	HVH 194 (4-2356805)	ftp://ftp.ncbi.nlm.nih.gov/genomes/all/GCA/000/458/935/GCA_000458935.1_Esch_coli_HVH_194_4-2356805_V1
GCA_000457675.1_Esch_coli_HVH_116_4-6879942_V1	Escherichia coli HVH 116 (4-6879942)	HVH 116 (4-6879942)	ftp://ftp.ncbi.nlm.nih.gov/genomes/all/GCA/000/457/675/GCA_000457675.1_Esch_coli_HVH_116_4-6879942_V1
GCA_000457185.1_Esch_coli_HVH_84_4-1021478_V1	Escherichia coli HVH 84 (4-1021478)	HVH 84 (4-1021478)	ftp://ftp.ncbi.nlm.nih.gov/genomes/all/GCA/000/457/185/GCA_000457185.1_Esch_coli_HVH_84_4-1021478_V1
GCA_000459195.1_Esch_coli_HVH_207_4-3113221_V1	Escherichia coli HVH 207 (4-3113221)	HVH 207 (4-3113221)	ftp://ftp.ncbi.nlm.nih.gov/genomes/all/GCA/000/459/195/GCA_000459195.1_Esch_coli_HVH_207_4-3113221_V1
GCA_000457815.1_Esch_coli_HVH_125_4-2634716_V1	Escherichia coli HVH 125 (4-2634716)	HVH 125 (4-2634716)	ftp://ftp.ncbi.nlm.nih.gov/genomes/all/GCA/000/457/815/GCA_000457815.1_Esch_coli_HVH_125_4-2634716_V1
GCA_000461375.1_Esch_coli_UMEA_3585-1_V1	Escherichia coli UMEA 3585-1	UMEA 3585-1	ftp://ftp.ncbi.nlm.nih.gov/genomes/all/GCA/000/461/375/GCA_000461375.1_Esch_coli_UMEA_3585-1_V1
GCA_000460755.1_Esch_coli_UMEA_3201-1_V1	Escherichia coli UMEA 3201-1	UMEA 3201-1	ftp://ftp.ncbi.nlm.nih.gov/genomes/all/GCA/000/460/755/GCA_000460755.1_Esch_coli_UMEA_3201-1_V1
GCA_000460935.1_Esch_coli_UMEA_3221-1_V1	Escherichia coli UMEA 3221-1	UMEA 3221-1	ftp://ftp.ncbi.nlm.nih.gov/genomes/all/GCA/000/460/935/GCA_000460935.1_Esch_coli_UMEA_3221-1_V1
GCA_000457655.1_Esch_coli_HVH_115_4-4465989_V1	Escherichia coli HVH 115 (4-4465989)	HVH 115 (4-4465989)	ftp://ftp.ncbi.nlm.nih.gov/genomes/all/GCA/000/457/655/GCA_000457655.1_Esch_coli_HVH_115_4-4465989_V1
GCA_000456165.1_Esch_coli_HVH_10_4-6832164_V1	Escherichia coli HVH 10 (4-6832164)	HVH 10 (4-6832164)	ftp://ftp.ncbi.nlm.nih.gov/genomes/all/GCA/000/456/165/GCA_000456165.1_Esch_coli_HVH_10_4-6832164_V1
GCA_000458515.1_Esch_coli_HVH_167_4-6073565_V1	Escherichia coli HVH 167 (4-6073565)	HVH 167 (4-6073565)	ftp://ftp.ncbi.nlm.nih.gov/genomes/all/GCA/000/458/515/GCA_000458515.1_Esch_coli_HVH_167_4-6073565_V1
GCA_000461415.1_Esch_coli_UMEA_3609-1_V1	Escherichia coli UMEA 3609-1	UMEA 3609-1	ftp://ftp.ncbi.nlm.nih.gov/genomes/all/GCA/000/461/415/GCA_000461415.1_Esch_coli_UMEA_3609-1_V1
GCA_000461655.1_Esch_coli_UMEA_3707-1_V1	Escherichia coli UMEA 3707-1	UMEA 3707-1	ftp://ftp.ncbi.nlm.nih.gov/genomes/all/GCA/000/461/655/GCA_000461655.1_Esch_coli_UMEA_3707-1_V1
GCA_000460475.1_Esch_coli_UMEA_3162-1_V1	Escherichia coli UMEA 3162-1	UMEA 3162-1	ftp://ftp.ncbi.nlm.nih.gov/genomes/all/GCA/000/460/475/GCA_000460475.1_Esch_coli_UMEA_3162-1_V1
GCA_000457915.1_Esch_coli_HVH_132_4-6876862_V1	Escherichia coli HVH 132 (4-6876862)	HVH 132 (4-6876862)	ftp://ftp.ncbi.nlm.nih.gov/genomes/all/GCA/000/457/915/GCA_000457915.1_Esch_coli_HVH_132_4-6876862_V1
GCA_000458395.1_Esch_coli_HVH_159_4-5818141_V1	Escherichia coli HVH 159 (4-5818141)	HVH 159 (4-5818141)	ftp://ftp.ncbi.nlm.nih.gov/genomes/all/GCA/000/458/395/GCA_000458395.1_Esch_coli_HVH_159_4-5818141_V1
GCA_000456745.1_Esch_coli_HVH_46_4-2758776_V1	Escherichia coli HVH 46 (4-2758776)	HVH 46 (4-2758776)	ftp://ftp.ncbi.nlm.nih.gov/genomes/all/GCA/000/456/745/GCA_000456745.1_Esch_coli_HVH_46_4-2758776_V1
GCA_000458095.1_Esch_coli_HVH_142_4-5627451_V1	Escherichia coli HVH 142 (4-5627451)	HVH 142 (4-5627451)	ftp://ftp.ncbi.nlm.nih.gov/genomes/all/GCA/000/458/095/GCA_000458095.1_Esch_coli_HVH_142_4-5627451_V1
GCA_000461155.1_Esch_coli_UMEA_3298-1_V1	Escherichia coli UMEA 3298-1	UMEA 3298-1	ftp://ftp.ncbi.nlm.nih.gov/genomes/all/GCA/000/461/155/GCA_000461155.1_Esch_coli_UMEA_3298-1_V1
GCA_000459655.1_Esch_coli_KOEGE_33_68a_V1	Escherichia coli KOEGE 33 (68a)	KOEGE 33 (68a)	ftp://ftp.ncbi.nlm.nih.gov/genomes/all/GCA/000/459/655/GCA_000459655.1_Esch_coli_KOEGE_33_68a_V1
GCA_000459415.1_Esch_coli_HVH_220_4-5876842_V1	Escherichia coli HVH 220 (4-5876842)	HVH 220 (4-5876842)	ftp://ftp.ncbi.nlm.nih.gov/genomes/all/GCA/000/459/415/GCA_000459415.1_Esch_coli_HVH_220_4-5876842_V1
GCA_000457045.1_Esch_coli_HVH_74_4-1034782_V1	Escherichia coli HVH 74 (4-1034782)	HVH 74 (4-1034782)	ftp://ftp.ncbi.nlm.nih.gov/genomes/all/GCA/000/457/045/GCA_000457045.1_Esch_coli_HVH_74_4-1034782_V1
GCA_000459375.1_Esch_coli_HVH_217_4-1022806_V1	Escherichia coli HVH 217 (4-1022806)	HVH 217 (4-1022806)	ftp://ftp.ncbi.nlm.nih.gov/genomes/all/GCA/000/459/375/GCA_000459375.1_Esch_coli_HVH_217_4-1022806_V1
GCA_000456445.1_Esch_coli_HVH_29_4-3418073_V1	Escherichia coli HVH 29 (4-3418073)	HVH 29 (4-3418073)	ftp://ftp.ncbi.nlm.nih.gov/genomes/all/GCA/000/456/445/GCA_000456445.1_Esch_coli_HVH_29_4-3418073_V1
GCA_000459735.1_Esch_coli_KOEGE_56_169a_V1	Escherichia coli KOEGE 56 (169a)	KOEGE 56 (169a)	ftp://ftp.ncbi.nlm.nih.gov/genomes/all/GCA/000/459/735/GCA_000459735.1_Esch_coli_KOEGE_56_169a_V1
GCA_000457855.1_Esch_coli_HVH_127_4-7303629_V1	Escherichia coli HVH 127 (4-7303629)	HVH 127 (4-7303629)	ftp://ftp.ncbi.nlm.nih.gov/genomes/all/GCA/000/457/855/GCA_000457855.1_Esch_coli_HVH_127_4-7303629_V1
GCA_000458315.1_Esch_coli_HVH_155_4-4509048_V1	Escherichia coli HVH 155 (4-4509048)	HVH 155 (4-4509048)	ftp://ftp.ncbi.nlm.nih.gov/genomes/all/GCA/000/458/315/GCA_000458315.1_Esch_coli_HVH_155_4-4509048_V1
GCA_000457405.1_Esch_coli_HVH_100_4-2850729_V1	Escherichia coli HVH 100 (4-2850729)	HVH 100 (4-2850729)	ftp://ftp.ncbi.nlm.nih.gov/genomes/all/GCA/000/457/405/GCA_000457405.1_Esch_coli_HVH_100_4-2850729_V1
GCA_000457715.1_Esch_coli_HVH_118_4-7345399_V1	Escherichia coli HVH 118 (4-7345399)	HVH 118 (4-7345399)	ftp://ftp.ncbi.nlm.nih.gov/genomes/all/GCA/000/457/715/GCA_000457715.1_Esch_coli_HVH_118_4-7345399_V1
GCA_000459395.1_Esch_coli_HVH_218_4-4500903_V1	Escherichia coli HVH 218 (4-4500903)	HVH 218 (4-4500903)	ftp://ftp.ncbi.nlm.nih.gov/genomes/all/GCA/000/459/395/GCA_000459395.1_Esch_coli_HVH_218_4-4500903_V1
GCA_000457615.1_Esch_coli_HVH_114_4-7037740_V1	Escherichia coli HVH 114 (4-7037740)	HVH 114 (4-7037740)	ftp://ftp.ncbi.nlm.nih.gov/genomes/all/GCA/000/457/615/GCA_000457615.1_Esch_coli_HVH_114_4-7037740_V1
GCA_000456225.1_Esch_coli_HVH_17_4-7473087_V1	Escherichia coli HVH 17 (4-7473087)	HVH 17 (4-7473087)	ftp://ftp.ncbi.nlm.nih.gov/genomes/all/GCA/000/456/225/GCA_000456225.1_Esch_coli_HVH_17_4-7473087_V1
GCA_000460515.1_Esch_coli_UMEA_3172-1_V1	Escherichia coli UMEA 3172-1	UMEA 3172-1	ftp://ftp.ncbi.nlm.nih.gov/genomes/all/GCA/000/460/515/GCA_000460515.1_Esch_coli_UMEA_3172-1_V1
GCA_000460555.1_Esch_coli_UMEA_3174-1_V1	Escherichia coli UMEA 3174-1	UMEA 3174-1	ftp://ftp.ncbi.nlm.nih.gov/genomes/all/GCA/000/460/555/GCA_000460555.1_Esch_coli_UMEA_3174-1_V1
GCA_000459175.1_Esch_coli_HVH_206_4-3128229_V1	Escherichia coli HVH 206 (4-3128229)	HVH 206 (4-3128229)	ftp://ftp.ncbi.nlm.nih.gov/genomes/all/GCA/000/459/175/GCA_000459175.1_Esch_coli_HVH_206_4-3128229_V1
GCA_000457695.1_Esch_coli_HVH_117_4-6857191_V1	Escherichia coli HVH 117 (4-6857191)	HVH 117 (4-6857191)	ftp://ftp.ncbi.nlm.nih.gov/genomes/all/GCA/000/457/695/GCA_000457695.1_Esch_coli_HVH_117_4-6857191_V1
GCA_000456125.1_Esch_coli_HVH_7_4-7315031_V1	Escherichia coli HVH 7 (4-7315031)	HVH 7 (4-7315031)	ftp://ftp.ncbi.nlm.nih.gov/genomes/all/GCA/000/456/125/GCA_000456125.1_Esch_coli_HVH_7_4-7315031_V1
GCA_000457935.1_Esch_coli_HVH_133_4-4466519_V1	Escherichia coli HVH 133 (4-4466519)	HVH 133 (4-4466519)	ftp://ftp.ncbi.nlm.nih.gov/genomes/all/GCA/000/457/935/GCA_000457935.1_Esch_coli_HVH_133_4-4466519_V1
GCA_000460675.1_Esch_coli_UMEA_3190-1_V1	Escherichia coli UMEA 3190-1	UMEA 3190-1	ftp://ftp.ncbi.nlm.nih.gov/genomes/all/GCA/000/460/675/GCA_000460675.1_Esch_coli_UMEA_3190-1_V1
GCA_000459055.1_Esch_coli_HVH_200_4-4449924_V1	Escherichia coli HVH 200 (4-4449924)	HVH 200 (4-4449924)	ftp://ftp.ncbi.nlm.nih.gov/genomes/all/GCA/000/459/055/GCA_000459055.1_Esch_coli_HVH_200_4-4449924_V1
GCA_000458415.1_Esch_coli_HVH_160_4-5695937_V1	Escherichia coli HVH 160 (4-5695937)	HVH 160 (4-5695937)	ftp://ftp.ncbi.nlm.nih.gov/genomes/all/GCA/000/458/415/GCA_000458415.1_Esch_coli_HVH_160_4-5695937_V1
GCA_000460575.1_Esch_coli_UMEA_3175-1_V1	Escherichia coli UMEA 3175-1	UMEA 3175-1	ftp://ftp.ncbi.nlm.nih.gov/genomes/all/GCA/000/460/575/GCA_000460575.1_Esch_coli_UMEA_3175-1_V1
GCA_000456885.1_Esch_coli_HVH_59_4-1119338_V1	Escherichia coli HVH 59 (4-1119338)	HVH 59 (4-1119338)	ftp://ftp.ncbi.nlm.nih.gov/genomes/all/GCA/000/456/885/GCA_000456885.1_Esch_coli_HVH_59_4-1119338_V1
GCA_000460275.1_Esch_coli_UMEA_3139-1_V1	Escherichia coli UMEA 3139-1	UMEA 3139-1	ftp://ftp.ncbi.nlm.nih.gov/genomes/all/GCA/000/460/275/GCA_000460275.1_Esch_coli_UMEA_3139-1_V1
GCA_000457955.1_Esch_coli_HVH_134_4-6073441_V1	Escherichia coli HVH 134 (4-6073441)	HVH 134 (4-6073441)	ftp://ftp.ncbi.nlm.nih.gov/genomes/all/GCA/000/457/955/GCA_000457955.1_Esch_coli_HVH_134_4-6073441_V1
GCA_000458135.1_Esch_coli_HVH_144_4-4451937_V1	Escherichia coli HVH 144 (4-4451937)	HVH 144 (4-4451937)	ftp://ftp.ncbi.nlm.nih.gov/genomes/all/GCA/000/458/135/GCA_000458135.1_Esch_coli_HVH_144_4-4451937_V1
GCA_000458275.1_Esch_coli_HVH_153_3-9344314_V1	Escherichia coli HVH 153 (3-9344314)	HVH 153 (3-9344314)	ftp://ftp.ncbi.nlm.nih.gov/genomes/all/GCA/000/458/275/GCA_000458275.1_Esch_coli_HVH_153_3-9344314_V1
GCA_000461055.1_Esch_coli_UMEA_3257-1_V1	Escherichia coli UMEA 3257-1	UMEA 3257-1	ftp://ftp.ncbi.nlm.nih.gov/genomes/all/GCA/000/461/055/GCA_000461055.1_Esch_coli_UMEA_3257-1_V1
GCA_000456585.1_Esch_coli_HVH_38_4-2774682_V1	Escherichia coli HVH 38 (4-2774682)	HVH 38 (4-2774682)	ftp://ftp.ncbi.nlm.nih.gov/genomes/all/GCA/000/456/585/GCA_000456585.1_Esch_coli_HVH_38_4-2774682_V1
GCA_000459335.1_Esch_coli_HVH_215_4-3008371_V1	Escherichia coli HVH 215 (4-3008371)	HVH 215 (4-3008371)	ftp://ftp.ncbi.nlm.nih.gov/genomes/all/GCA/000/459/335/GCA_000459335.1_Esch_coli_HVH_215_4-3008371_V1
GCA_000460695.1_Esch_coli_UMEA_3193-1_V1	Escherichia coli UMEA 3193-1	UMEA 3193-1	ftp://ftp.ncbi.nlm.nih.gov/genomes/all/GCA/000/460/695/GCA_000460695.1_Esch_coli_UMEA_3193-1_V1
GCA_000456825.1_Esch_coli_HVH_55_4-2646161_V1	Escherichia coli HVH 55 (4-2646161)	HVH 55 (4-2646161)	ftp://ftp.ncbi.nlm.nih.gov/genomes/all/GCA/000/456/825/GCA_000456825.1_Esch_coli_HVH_55_4-2646161_V1
GCA_000456945.1_Esch_coli_HVH_65_4-2262045_V1	Escherichia coli HVH 65 (4-2262045)	HVH 65 (4-2262045)	ftp://ftp.ncbi.nlm.nih.gov/genomes/all/GCA/000/456/945/GCA_000456945.1_Esch_coli_HVH_65_4-2262045_V1
GCA_000458255.1_Esch_coli_HVH_151_4-5755573_V1	Escherichia coli HVH 151 (4-5755573)	HVH 151 (4-5755573)	ftp://ftp.ncbi.nlm.nih.gov/genomes/all/GCA/000/458/255/GCA_000458255.1_Esch_coli_HVH_151_4-5755573_V1
GCA_000456385.1_Esch_coli_HVH_26_4-5703913_V1	Escherichia coli HVH 26 (4-5703913)	HVH 26 (4-5703913)	ftp://ftp.ncbi.nlm.nih.gov/genomes/all/GCA/000/456/385/GCA_000456385.1_Esch_coli_HVH_26_4-5703913_V1
GCA_000457475.1_Esch_coli_HVH_106_4-6881831_V1	Escherichia coli HVH 106 (4-6881831)	HVH 106 (4-6881831)	ftp://ftp.ncbi.nlm.nih.gov/genomes/all/GCA/000/457/475/GCA_000457475.1_Esch_coli_HVH_106_4-6881831_V1
GCA_000458455.1_Esch_coli_HVH_162_4-5627982_V1	Escherichia coli HVH 162 (4-5627982)	HVH 162 (4-5627982)	ftp://ftp.ncbi.nlm.nih.gov/genomes/all/GCA/000/458/455/GCA_000458455.1_Esch_coli_HVH_162_4-5627982_V1
GCA_000458335.1_Esch_coli_HVH_156_4-3206505_V1	Escherichia coli HVH 156 (4-3206505)	HVH 156 (4-3206505)	ftp://ftp.ncbi.nlm.nih.gov/genomes/all/GCA/000/458/335/GCA_000458335.1_Esch_coli_HVH_156_4-3206505_V1
GCA_000458665.1_Esch_coli_HVH_176_4-3428664_V1	Escherichia coli HVH 176 (4-3428664)	HVH 176 (4-3428664)	ftp://ftp.ncbi.nlm.nih.gov/genomes/all/GCA/000/458/665/GCA_000458665.1_Esch_coli_HVH_176_4-3428664_V1
GCA_000456425.1_Esch_coli_HVH_28_4-0907367_V1	Escherichia coli HVH 28 (4-0907367)	HVH 28 (4-0907367)	ftp://ftp.ncbi.nlm.nih.gov/genomes/all/GCA/000/456/425/GCA_000456425.1_Esch_coli_HVH_28_4-0907367_V1
GCA_000456685.1_Esch_coli_HVH_43_4-2173468_V1	Escherichia coli HVH 43 (4-2173468)	HVH 43 (4-2173468)	ftp://ftp.ncbi.nlm.nih.gov/genomes/all/GCA/000/456/685/GCA_000456685.1_Esch_coli_HVH_43_4-2173468_V1
GCA_000457795.1_Esch_coli_HVH_122_4-6851606_V1	Escherichia coli HVH 122 (4-6851606)	HVH 122 (4-6851606)	ftp://ftp.ncbi.nlm.nih.gov/genomes/all/GCA/000/457/795/GCA_000457795.1_Esch_coli_HVH_122_4-6851606_V1
GCA_000461455.1_Esch_coli_UMEA_3632-1_V1	Escherichia coli UMEA 3632-1	UMEA 3632-1	ftp://ftp.ncbi.nlm.nih.gov/genomes/all/GCA/000/461/455/GCA_000461455.1_Esch_coli_UMEA_3632-1_V1
GCA_000460775.1_Esch_coli_UMEA_3203-1_V1	Escherichia coli UMEA 3203-1	UMEA 3203-1	ftp://ftp.ncbi.nlm.nih.gov/genomes/all/GCA/000/460/775/GCA_000460775.1_Esch_coli_UMEA_3203-1_V1
GCA_000457735.1_Esch_coli_HVH_119_4-6879578_V1	Escherichia coli HVH 119 (4-6879578)	HVH 119 (4-6879578)	ftp://ftp.ncbi.nlm.nih.gov/genomes/all/GCA/000/457/735/GCA_000457735.1_Esch_coli_HVH_119_4-6879578_V1
GCA_000457165.1_Esch_coli_HVH_82_4-2209276_V1	Escherichia coli HVH 82 (4-2209276)	HVH 82 (4-2209276)	ftp://ftp.ncbi.nlm.nih.gov/genomes/all/GCA/000/457/165/GCA_000457165.1_Esch_coli_HVH_82_4-2209276_V1
GCA_000456005.1_Esch_coli_HVH_1_4-6876161_V1	Escherichia coli HVH 1 (4-6876161)	HVH 1 (4-6876161)	ftp://ftp.ncbi.nlm.nih.gov/genomes/all/GCA/000/456/005/GCA_000456005.1_Esch_coli_HVH_1_4-6876161_V1
GCA_000458295.1_Esch_coli_HVH_154_4-5636698_V1	Escherichia coli HVH 154 (4-5636698)	HVH 154 (4-5636698)	ftp://ftp.ncbi.nlm.nih.gov/genomes/all/GCA/000/458/295/GCA_000458295.1_Esch_coli_HVH_154_4-5636698_V1
GCA_000456985.1_Esch_coli_HVH_69_4-2837072_V1	Escherichia coli HVH 69 (4-2837072)	HVH 69 (4-2837072)	ftp://ftp.ncbi.nlm.nih.gov/genomes/all/GCA/000/456/985/GCA_000456985.1_Esch_coli_HVH_69_4-2837072_V1
GCA_000458435.1_Esch_coli_HVH_161_4-3119890_V1	Escherichia coli HVH 161 (4-3119890)	HVH 161 (4-3119890)	ftp://ftp.ncbi.nlm.nih.gov/genomes/all/GCA/000/458/435/GCA_000458435.1_Esch_coli_HVH_161_4-3119890_V1
GCA_000457875.1_Esch_coli_HVH_128_4-7030436_V1	Escherichia coli HVH 128 (4-7030436)	HVH 128 (4-7030436)	ftp://ftp.ncbi.nlm.nih.gov/genomes/all/GCA/000/457/875/GCA_000457875.1_Esch_coli_HVH_128_4-7030436_V1
GCA_000457385.1_Esch_coli_HVH_96_4-5934869_V1	Escherichia coli HVH 96 (4-5934869)	HVH 96 (4-5934869)	ftp://ftp.ncbi.nlm.nih.gov/genomes/all/GCA/000/457/385/GCA_000457385.1_Esch_coli_HVH_96_4-5934869_V1
GCA_000458625.1_Esch_coli_HVH_173_3-9175482_V1	Escherichia coli HVH 173 (3-9175482)	HVH 173 (3-9175482)	ftp://ftp.ncbi.nlm.nih.gov/genomes/all/GCA/000/458/625/GCA_000458625.1_Esch_coli_HVH_173_3-9175482_V1
GCA_000461175.1_Esch_coli_UMEA_3304-1_V1	Escherichia coli UMEA 3304-1	UMEA 3304-1	ftp://ftp.ncbi.nlm.nih.gov/genomes/all/GCA/000/461/175/GCA_000461175.1_Esch_coli_UMEA_3304-1_V1
GCA_000459095.1_Esch_coli_HVH_202_4-3163997_V1	Escherichia coli HVH 202 (4-3163997)	HVH 202 (4-3163997)	ftp://ftp.ncbi.nlm.nih.gov/genomes/all/GCA/000/459/095/GCA_000459095.1_Esch_coli_HVH_202_4-3163997_V1
GCA_000457455.1_Esch_coli_HVH_104_4-6977960_V1	Escherichia coli HVH 104 (4-6977960)	HVH 104 (4-6977960)	ftp://ftp.ncbi.nlm.nih.gov/genomes/all/GCA/000/457/455/GCA_000457455.1_Esch_coli_HVH_104_4-6977960_V1
GCA_000457495.1_Esch_coli_HVH_107_4-5860571_V1	Escherichia coli HVH 107 (4-5860571)	HVH 107 (4-5860571)	ftp://ftp.ncbi.nlm.nih.gov/genomes/all/GCA/000/457/495/GCA_000457495.1_Esch_coli_HVH_107_4-5860571_V1
GCA_000459475.1_Esch_coli_HVH_223_4-2976528_V1	Escherichia coli HVH 223 (4-2976528)	HVH 223 (4-2976528)	ftp://ftp.ncbi.nlm.nih.gov/genomes/all/GCA/000/459/475/GCA_000459475.1_Esch_coli_HVH_223_4-2976528_V1
GCA_000458875.1_Esch_coli_HVH_191_3-9341900_V1	Escherichia coli HVH 191 (3-9341900)	HVH 191 (3-9341900)	ftp://ftp.ncbi.nlm.nih.gov/genomes/all/GCA/000/458/875/GCA_000458875.1_Esch_coli_HVH_191_3-9341900_V1
GCA_000456665.1_Esch_coli_HVH_42_4-2100061_V1	Escherichia coli HVH 42 (4-2100061)	HVH 42 (4-2100061)	ftp://ftp.ncbi.nlm.nih.gov/genomes/all/GCA/000/456/665/GCA_000456665.1_Esch_coli_HVH_42_4-2100061_V1
GCA_000460215.1_Esch_coli_UMEA_3121-1_V1	Escherichia coli UMEA 3121-1	UMEA 3121-1	ftp://ftp.ncbi.nlm.nih.gov/genomes/all/GCA/000/460/215/GCA_000460215.1_Esch_coli_UMEA_3121-1_V1
GCA_000457105.1_Esch_coli_HVH_78_4-2735946_V1	Escherichia coli HVH 78 (4-2735946)	HVH 78 (4-2735946)	ftp://ftp.ncbi.nlm.nih.gov/genomes/all/GCA/000/457/105/GCA_000457105.1_Esch_coli_HVH_78_4-2735946_V1
GCA_000460015.1_Esch_coli_UMEA_3041-1_V1	Escherichia coli UMEA 3041-1	UMEA 3041-1	ftp://ftp.ncbi.nlm.nih.gov/genomes/all/GCA/000/460/015/GCA_000460015.1_Esch_coli_UMEA_3041-1_V1
GCA_000458155.1_Esch_coli_HVH_145_4-5672112_V1	Escherichia coli HVH 145 (4-5672112)	HVH 145 (4-5672112)	ftp://ftp.ncbi.nlm.nih.gov/genomes/all/GCA/000/458/155/GCA_000458155.1_Esch_coli_HVH_145_4-5672112_V1
GCA_000461735.1_Esch_coli_UMEA_3834-1_V1	Escherichia coli UMEA 3834-1	UMEA 3834-1	ftp://ftp.ncbi.nlm.nih.gov/genomes/all/GCA/000/461/735/GCA_000461735.1_Esch_coli_UMEA_3834-1_V1
GCA_000456305.1_Esch_coli_HVH_21_4-4517873_V1	Escherichia coli HVH 21 (4-4517873)	HVH 21 (4-4517873)	ftp://ftp.ncbi.nlm.nih.gov/genomes/all/GCA/000/456/305/GCA_000456305.1_Esch_coli_HVH_21_4-4517873_V1
GCA_000459895.1_Esch_coli_KOEGE_77_202a_V1	Escherichia coli KOEGE 77 (202a)	KOEGE 77 (202a)	ftp://ftp.ncbi.nlm.nih.gov/genomes/all/GCA/000/459/895/GCA_000459895.1_Esch_coli_KOEGE_77_202a_V1
GCA_000459215.1_Esch_coli_HVH_208_4-3112292_V1	Escherichia coli HVH 208 (4-3112292)	HVH 208 (4-3112292)	ftp://ftp.ncbi.nlm.nih.gov/genomes/all/GCA/000/459/215/GCA_000459215.1_Esch_coli_HVH_208_4-3112292_V1
GCA_000457085.1_Esch_coli_HVH_77_4-2605759_V1	Escherichia coli HVH 77 (4-2605759)	HVH 77 (4-2605759)	ftp://ftp.ncbi.nlm.nih.gov/genomes/all/GCA/000/457/085/GCA_000457085.1_Esch_coli_HVH_77_4-2605759_V1
GCA_000460835.1_Esch_coli_UMEA_3212-1_V1	Escherichia coli UMEA 3212-1	UMEA 3212-1	ftp://ftp.ncbi.nlm.nih.gov/genomes/all/GCA/000/460/835/GCA_000460835.1_Esch_coli_UMEA_3212-1_V1
GCA_000456065.1_Esch_coli_HVH_4_4-7276109_V1	Escherichia coli HVH 4 (4-7276109)	HVH 4 (4-7276109)	ftp://ftp.ncbi.nlm.nih.gov/genomes/all/GCA/000/456/065/GCA_000456065.1_Esch_coli_HVH_4_4-7276109_V1
GCA_000457245.1_Esch_coli_HVH_88_4-5854636_V1	Escherichia coli HVH 88 (4-5854636)	HVH 88 (4-5854636)	ftp://ftp.ncbi.nlm.nih.gov/genomes/all/GCA/000/457/245/GCA_000457245.1_Esch_coli_HVH_88_4-5854636_V1
GCA_000457025.1_Esch_coli_HVH_73_4-2393174_V1	Escherichia coli HVH 73 (4-2393174)	HVH 73 (4-2393174)	ftp://ftp.ncbi.nlm.nih.gov/genomes/all/GCA/000/457/025/GCA_000457025.1_Esch_coli_HVH_73_4-2393174_V1
GCA_000459155.1_Esch_coli_HVH_205_4-3094677_V1	Escherichia coli HVH 205 (4-3094677)	HVH 205 (4-3094677)	ftp://ftp.ncbi.nlm.nih.gov/genomes/all/GCA/000/459/155/GCA_000459155.1_Esch_coli_HVH_205_4-3094677_V1
GCA_000456925.1_Esch_coli_HVH_63_4-2542528_V1	Escherichia coli HVH 63 (4-2542528)	HVH 63 (4-2542528)	ftp://ftp.ncbi.nlm.nih.gov/genomes/all/GCA/000/456/925/GCA_000456925.1_Esch_coli_HVH_63_4-2542528_V1
GCA_000460955.1_Esch_coli_UMEA_3222-1_V1	Escherichia coli UMEA 3222-1	UMEA 3222-1	ftp://ftp.ncbi.nlm.nih.gov/genomes/all/GCA/000/460/955/GCA_000460955.1_Esch_coli_UMEA_3222-1_V1
GCA_000458475.1_Esch_coli_HVH_163_4-4697553_V1	Escherichia coli HVH 163 (4-4697553)	HVH 163 (4-4697553)	ftp://ftp.ncbi.nlm.nih.gov/genomes/all/GCA/000/458/475/GCA_000458475.1_Esch_coli_HVH_163_4-4697553_V1
GCA_000459995.1_Esch_coli_UMEA_3033-1_V1	Escherichia coli UMEA 3033-1	UMEA 3033-1	ftp://ftp.ncbi.nlm.nih.gov/genomes/all/GCA/000/459/995/GCA_000459995.1_Esch_coli_UMEA_3033-1_V1
GCA_000458055.1_Esch_coli_HVH_140_4-5894387_V1	Escherichia coli HVH 140 (4-5894387)	HVH 140 (4-5894387)	ftp://ftp.ncbi.nlm.nih.gov/genomes/all/GCA/000/458/055/GCA_000458055.1_Esch_coli_HVH_140_4-5894387_V1
GCA_000458605.1_Esch_coli_HVH_172_4-3248542_V1	Escherichia coli HVH 172 (4-3248542)	HVH 172 (4-3248542)	ftp://ftp.ncbi.nlm.nih.gov/genomes/all/GCA/000/458/605/GCA_000458605.1_Esch_coli_HVH_172_4-3248542_V1
GCA_000457325.1_Esch_coli_HVH_92_4-5930790_V1	Escherichia coli HVH 92 (4-5930790)	HVH 92 (4-5930790)	ftp://ftp.ncbi.nlm.nih.gov/genomes/all/GCA/000/457/325/GCA_000457325.1_Esch_coli_HVH_92_4-5930790_V1
GCA_000467695.1_95NR1	Escherichia coli 95NR1	95NR1	ftp://ftp.ncbi.nlm.nih.gov/genomes/all/GCA/000/467/695/GCA_000467695.1_95NR1
GCA_000456805.1_Esch_coli_HVH_53_4-0631051_V1	Escherichia coli HVH 53 (4-0631051)	HVH 53 (4-0631051)	ftp://ftp.ncbi.nlm.nih.gov/genomes/all/GCA/000/456/805/GCA_000456805.1_Esch_coli_HVH_53_4-0631051_V1
GCA_000458175.1_Esch_coli_HVH_146_4-3189767_V1	Escherichia coli HVH 146 (4-3189767)	HVH 146 (4-3189767)	ftp://ftp.ncbi.nlm.nih.gov/genomes/all/GCA/000/458/175/GCA_000458175.1_Esch_coli_HVH_146_4-3189767_V1
GCA_000459295.1_Esch_coli_HVH_212_3-9305343_V1	Escherichia coli HVH 212 (3-9305343)	HVH 212 (3-9305343)	ftp://ftp.ncbi.nlm.nih.gov/genomes/all/GCA/000/459/295/GCA_000459295.1_Esch_coli_HVH_212_3-9305343_V1
GCA_000456045.1_Esch_coli_HVH_3_4-7276001_V1	Escherichia coli HVH 3 (4-7276001)	HVH 3 (4-7276001)	ftp://ftp.ncbi.nlm.nih.gov/genomes/all/GCA/000/456/045/GCA_000456045.1_Esch_coli_HVH_3_4-7276001_V1
GCA_000461135.1_Esch_coli_UMEA_3292-1_V1	Escherichia coli UMEA 3292-1	UMEA 3292-1	ftp://ftp.ncbi.nlm.nih.gov/genomes/all/GCA/000/461/135/GCA_000461135.1_Esch_coli_UMEA_3292-1_V1
GCA_000458785.1_Esch_coli_HVH_186_4-3405044_V1	Escherichia coli HVH 186 (4-3405044)	HVH 186 (4-3405044)	ftp://ftp.ncbi.nlm.nih.gov/genomes/all/GCA/000/458/785/GCA_000458785.1_Esch_coli_HVH_186_4-3405044_V1
GCA_000461815.1_Esch_coli_UMEA_3955-1_V1	Escherichia coli UMEA 3955-1	UMEA 3955-1	ftp://ftp.ncbi.nlm.nih.gov/genomes/all/GCA/000/461/815/GCA_000461815.1_Esch_coli_UMEA_3955-1_V1
GCA_000460855.1_Esch_coli_UMEA_3215-1_V1	Escherichia coli UMEA 3215-1	UMEA 3215-1	ftp://ftp.ncbi.nlm.nih.gov/genomes/all/GCA/000/460/855/GCA_000460855.1_Esch_coli_UMEA_3215-1_V1
GCA_000456105.1_Esch_coli_HVH_6_3-8296502_V1	Escherichia coli HVH 6 (3-8296502)	HVH 6 (3-8296502)	ftp://ftp.ncbi.nlm.nih.gov/genomes/all/GCA/000/456/105/GCA_000456105.1_Esch_coli_HVH_6_3-8296502_V1
GCA_000459495.1_Esch_coli_HVH_225_4-1273116_V1	Escherichia coli HVH 225 (4-1273116)	HVH 225 (4-1273116)	ftp://ftp.ncbi.nlm.nih.gov/genomes/all/GCA/000/459/495/GCA_000459495.1_Esch_coli_HVH_225_4-1273116_V1
GCA_000457775.1_Esch_coli_HVH_121_4-6877826_V1	Escherichia coli HVH 121 (4-6877826)	HVH 121 (4-6877826)	ftp://ftp.ncbi.nlm.nih.gov/genomes/all/GCA/000/457/775/GCA_000457775.1_Esch_coli_HVH_121_4-6877826_V1
GCA_000458745.1_Esch_coli_HVH_184_4-3343286_V1	Escherichia coli HVH 184 (4-3343286)	HVH 184 (4-3343286)	ftp://ftp.ncbi.nlm.nih.gov/genomes/all/GCA/000/458/745/GCA_000458745.1_Esch_coli_HVH_184_4-3343286_V1
GCA_000460735.1_Esch_coli_UMEA_3200-1_V1	Escherichia coli UMEA 3200-1	UMEA 3200-1	ftp://ftp.ncbi.nlm.nih.gov/genomes/all/GCA/000/460/735/GCA_000460735.1_Esch_coli_UMEA_3200-1_V1
GCA_000459595.1_Esch_coli_KOEGE_10_25a_V1	Escherichia coli KOEGE 10 (25a)	KOEGE 10 (25a)	ftp://ftp.ncbi.nlm.nih.gov/genomes/all/GCA/000/459/595/GCA_000459595.1_Esch_coli_KOEGE_10_25a_V1
GCA_000460115.1_Esch_coli_UMEA_3088-1_V1	Escherichia coli UMEA 3088-1	UMEA 3088-1	ftp://ftp.ncbi.nlm.nih.gov/genomes/all/GCA/000/460/115/GCA_000460115.1_Esch_coli_UMEA_3088-1_V1
GCA_000459315.1_Esch_coli_HVH_213_4-3042928_V1	Escherichia coli HVH 213 (4-3042928)	HVH 213 (4-3042928)	ftp://ftp.ncbi.nlm.nih.gov/genomes/all/GCA/000/459/315/GCA_000459315.1_Esch_coli_HVH_213_4-3042928_V1
GCA_000457595.1_Esch_coli_HVH_113_4-7535473_V1	Escherichia coli HVH 113 (4-7535473)	HVH 113 (4-7535473)	ftp://ftp.ncbi.nlm.nih.gov/genomes/all/GCA/000/457/595/GCA_000457595.1_Esch_coli_HVH_113_4-7535473_V1
GCA_000456645.1_Esch_coli_HVH_41_4-2677849_V1	Escherichia coli HVH 41 (4-2677849)	HVH 41 (4-2677849)	ftp://ftp.ncbi.nlm.nih.gov/genomes/all/GCA/000/456/645/GCA_000456645.1_Esch_coli_HVH_41_4-2677849_V1
GCA_000458805.1_Esch_coli_HVH_187_4-4471660_V1	Escherichia coli HVH 187 (4-4471660)	HVH 187 (4-4471660)	ftp://ftp.ncbi.nlm.nih.gov/genomes/all/GCA/000/458/805/GCA_000458805.1_Esch_coli_HVH_187_4-4471660_V1
GCA_000461675.1_Esch_coli_UMEA_3718-1_V1	Escherichia coli UMEA 3718-1	UMEA 3718-1	ftp://ftp.ncbi.nlm.nih.gov/genomes/all/GCA/000/461/675/GCA_000461675.1_Esch_coli_UMEA_3718-1_V1
GCA_000458725.1_Esch_coli_HVH_183_4-3205932_V1	Escherichia coli HVH 183 (4-3205932)	HVH 183 (4-3205932)	ftp://ftp.ncbi.nlm.nih.gov/genomes/all/GCA/000/458/725/GCA_000458725.1_Esch_coli_HVH_183_4-3205932_V1
GCA_000458645.1_Esch_coli_HVH_175_4-3405184_V1	Escherichia coli HVH 175 (4-3405184)	HVH 175 (4-3405184)	ftp://ftp.ncbi.nlm.nih.gov/genomes/all/GCA/000/458/645/GCA_000458645.1_Esch_coli_HVH_175_4-3405184_V1
GCA_000458845.1_Esch_coli_HVH_189_4-3220125_V1	Escherichia coli HVH 189 (4-3220125)	HVH 189 (4-3220125)	ftp://ftp.ncbi.nlm.nih.gov/genomes/all/GCA/000/458/845/GCA_000458845.1_Esch_coli_HVH_189_4-3220125_V1
GCA_000457895.1_Esch_coli_HVH_130_4-7036876_V1	Escherichia coli HVH 130 (4-7036876)	HVH 130 (4-7036876)	ftp://ftp.ncbi.nlm.nih.gov/genomes/all/GCA/000/457/895/GCA_000457895.1_Esch_coli_HVH_130_4-7036876_V1
GCA_000461795.1_Esch_coli_UMEA_3899-1_V1	Escherichia coli UMEA 3899-1	UMEA 3899-1	ftp://ftp.ncbi.nlm.nih.gov/genomes/all/GCA/000/461/795/GCA_000461795.1_Esch_coli_UMEA_3899-1_V1
GCA_000459875.1_Esch_coli_KOEGE_73_195a_V1	Escherichia coli KOEGE 73 (195a)	KOEGE 73 (195a)	ftp://ftp.ncbi.nlm.nih.gov/genomes/all/GCA/000/459/875/GCA_000459875.1_Esch_coli_KOEGE_73_195a_V1
GCA_000459795.1_Esch_coli_KOEGE_62_175a_V1	Escherichia coli KOEGE 62 (175a)	KOEGE 62 (175a)	ftp://ftp.ncbi.nlm.nih.gov/genomes/all/GCA/000/459/795/GCA_000459795.1_Esch_coli_KOEGE_62_175a_V1
GCA_000457005.1_Esch_coli_HVH_70_4-2963531_V1	Escherichia coli HVH 70 (4-2963531)	HVH 70 (4-2963531)	ftp://ftp.ncbi.nlm.nih.gov/genomes/all/GCA/000/457/005/GCA_000457005.1_Esch_coli_HVH_70_4-2963531_V1
GCA_000456725.1_Esch_coli_HVH_45_4-3129918_V1	Escherichia coli HVH 45 (4-3129918)	HVH 45 (4-3129918)	ftp://ftp.ncbi.nlm.nih.gov/genomes/all/GCA/000/456/725/GCA_000456725.1_Esch_coli_HVH_45_4-3129918_V1
GCA_000458995.1_Esch_coli_HVH_197_4-4466217_V1	Escherichia coli HVH 197 (4-4466217)	HVH 197 (4-4466217)	ftp://ftp.ncbi.nlm.nih.gov/genomes/all/GCA/000/458/995/GCA_000458995.1_Esch_coli_HVH_197_4-4466217_V1
GCA_000457225.1_Esch_coli_HVH_87_4-5977630_V1	Escherichia coli HVH 87 (4-5977630)	HVH 87 (4-5977630)	ftp://ftp.ncbi.nlm.nih.gov/genomes/all/GCA/000/457/225/GCA_000457225.1_Esch_coli_HVH_87_4-5977630_V1
GCA_000457515.1_Esch_coli_HVH_109_4-6977162_V1	Escherichia coli HVH 109 (4-6977162)	HVH 109 (4-6977162)	ftp://ftp.ncbi.nlm.nih.gov/genomes/all/GCA/000/457/515/GCA_000457515.1_Esch_coli_HVH_109_4-6977162_V1
GCA_000457835.1_Esch_coli_HVH_126_4-6034225_V1	Escherichia coli HVH 126 (4-6034225)	HVH 126 (4-6034225)	ftp://ftp.ncbi.nlm.nih.gov/genomes/all/GCA/000/457/835/GCA_000457835.1_Esch_coli_HVH_126_4-6034225_V1
GCA_000456265.1_Esch_coli_HVH_19_4-7154984_V1	Escherichia coli HVH 19 (4-7154984)	HVH 19 (4-7154984)	ftp://ftp.ncbi.nlm.nih.gov/genomes/all/GCA/000/456/265/GCA_000456265.1_Esch_coli_HVH_19_4-7154984_V1
GCA_000456365.1_Esch_coli_HVH_25_4-5851939_V1	Escherichia coli HVH 25 (4-5851939)	HVH 25 (4-5851939)	ftp://ftp.ncbi.nlm.nih.gov/genomes/all/GCA/000/456/365/GCA_000456365.1_Esch_coli_HVH_25_4-5851939_V1
GCA_000458555.1_Esch_coli_HVH_170_4-3026949_V1	Escherichia coli HVH 170 (4-3026949)	HVH 170 (4-3026949)	ftp://ftp.ncbi.nlm.nih.gov/genomes/all/GCA/000/458/555/GCA_000458555.1_Esch_coli_HVH_170_4-3026949_V1
GCA_000457535.1_Esch_coli_HVH_110_4-6978754_V1	Escherichia coli HVH 110 (4-6978754)	HVH 110 (4-6978754)	ftp://ftp.ncbi.nlm.nih.gov/genomes/all/GCA/000/457/535/GCA_000457535.1_Esch_coli_HVH_110_4-6978754_V1
GCA_000462285.2_ASM46228v2	Escherichia coli TW07509	TW07509	ftp://ftp.ncbi.nlm.nih.gov/genomes/all/GCA/000/462/285/GCA_000462285.2_ASM46228v2
GCA_000462265.2_ASM46226v2	Escherichia coli T1840_97	T1840_97	ftp://ftp.ncbi.nlm.nih.gov/genomes/all/GCA/000/462/265/GCA_000462265.2_ASM46226v2
GCA_000462545.2_ASM46254v2	Escherichia coli B106	B106	ftp://ftp.ncbi.nlm.nih.gov/genomes/all/GCA/000/462/545/GCA_000462545.2_ASM46254v2
GCA_000462305.2_ASM46230v2	Escherichia coli 08BKT055439	08BKT055439	ftp://ftp.ncbi.nlm.nih.gov/genomes/all/GCA/000/462/305/GCA_000462305.2_ASM46230v2
GCA_000462585.2_ASM46258v2	Escherichia coli B109	B109	ftp://ftp.ncbi.nlm.nih.gov/genomes/all/GCA/000/462/585/GCA_000462585.2_ASM46258v2
GCA_000462565.2_ASM46256v2	Escherichia coli B108	B108	ftp://ftp.ncbi.nlm.nih.gov/genomes/all/GCA/000/462/565/GCA_000462565.2_ASM46256v2
GCA_000461975.2_ASM46197v2	Escherichia coli B29-1	B29-1	ftp://ftp.ncbi.nlm.nih.gov/genomes/all/GCA/000/461/975/GCA_000461975.2_ASM46197v2
GCA_000462385.2_ASM46238v2	Escherichia coli T234_00	T234_00	ftp://ftp.ncbi.nlm.nih.gov/genomes/all/GCA/000/462/385/GCA_000462385.2_ASM46238v2
GCA_000462105.2_ASM46210v2	Escherichia coli B29-2	B29-2	ftp://ftp.ncbi.nlm.nih.gov/genomes/all/GCA/000/462/105/GCA_000462105.2_ASM46210v2
GCA_000462065.2_ASM46206v2	Escherichia coli B36-2	B36-2	ftp://ftp.ncbi.nlm.nih.gov/genomes/all/GCA/000/462/065/GCA_000462065.2_ASM46206v2
GCA_000462505.2_ASM46250v2	Escherichia coli B104	B104	ftp://ftp.ncbi.nlm.nih.gov/genomes/all/GCA/000/462/505/GCA_000462505.2_ASM46250v2
GCA_000462885.2_ASM46288v2	Escherichia coli Tx1686	Tx1686	ftp://ftp.ncbi.nlm.nih.gov/genomes/all/GCA/000/462/885/GCA_000462885.2_ASM46288v2
GCA_000462125.2_ASM46212v2	Escherichia coli B36-1	B36-1	ftp://ftp.ncbi.nlm.nih.gov/genomes/all/GCA/000/462/125/GCA_000462125.2_ASM46212v2
GCA_000462485.2_ASM46248v2	Escherichia coli B103	B103	ftp://ftp.ncbi.nlm.nih.gov/genomes/all/GCA/000/462/485/GCA_000462485.2_ASM46248v2
GCA_000462525.2_ASM46252v2	Escherichia coli B105	B105	ftp://ftp.ncbi.nlm.nih.gov/genomes/all/GCA/000/462/525/GCA_000462525.2_ASM46252v2
GCA_000462725.2_ASM46272v2	Escherichia coli B49-2	B49-2	ftp://ftp.ncbi.nlm.nih.gov/genomes/all/GCA/000/462/725/GCA_000462725.2_ASM46272v2
GCA_000462745.2_ASM46274v2	Escherichia coli B5-2	B5-2	ftp://ftp.ncbi.nlm.nih.gov/genomes/all/GCA/000/462/745/GCA_000462745.2_ASM46274v2
GCA_000462805.2_ASM46280v2	Escherichia coli B85	B85	ftp://ftp.ncbi.nlm.nih.gov/genomes/all/GCA/000/462/805/GCA_000462805.2_ASM46280v2
GCA_000462245.2_ASM46224v2	Escherichia coli 2886-75	2886-75	ftp://ftp.ncbi.nlm.nih.gov/genomes/all/GCA/000/462/245/GCA_000462245.2_ASM46224v2
GCA_000462165.2_ASM46216v2	Escherichia coli T924_01	T924_01	ftp://ftp.ncbi.nlm.nih.gov/genomes/all/GCA/000/462/165/GCA_000462165.2_ASM46216v2
GCA_000462765.2_ASM46276v2	Escherichia coli B83	B83	ftp://ftp.ncbi.nlm.nih.gov/genomes/all/GCA/000/462/765/GCA_000462765.2_ASM46276v2
GCA_000462785.2_ASM46278v2	Escherichia coli B84	B84	ftp://ftp.ncbi.nlm.nih.gov/genomes/all/GCA/000/462/785/GCA_000462785.2_ASM46278v2
GCA_000462665.2_ASM46266v2	Escherichia coli B17	B17	ftp://ftp.ncbi.nlm.nih.gov/genomes/all/GCA/000/462/665/GCA_000462665.2_ASM46266v2
GCA_000462045.2_ASM46204v2	Escherichia coli B28-1	B28-1	ftp://ftp.ncbi.nlm.nih.gov/genomes/all/GCA/000/462/045/GCA_000462045.2_ASM46204v2
GCA_000461955.2_ASM46195v2	Escherichia coli B102	B102	ftp://ftp.ncbi.nlm.nih.gov/genomes/all/GCA/000/461/955/GCA_000461955.2_ASM46195v2
GCA_000462185.2_ASM46218v2	Escherichia coli B15	B15	ftp://ftp.ncbi.nlm.nih.gov/genomes/all/GCA/000/462/185/GCA_000462185.2_ASM46218v2
GCA_000462145.2_ASM46214v2	Escherichia coli T1282_01	T1282_01	ftp://ftp.ncbi.nlm.nih.gov/genomes/all/GCA/000/462/145/GCA_000462145.2_ASM46214v2
GCA_000462685.2_ASM46268v2	Escherichia coli B40-1	B40-1	ftp://ftp.ncbi.nlm.nih.gov/genomes/all/GCA/000/462/685/GCA_000462685.2_ASM46268v2
GCA_000462705.2_ASM46270v2	Escherichia coli B40-2	B40-2	ftp://ftp.ncbi.nlm.nih.gov/genomes/all/GCA/000/462/705/GCA_000462705.2_ASM46270v2
GCA_000477495.2_ASM47749v2	Escherichia coli B28-2	B28-2	ftp://ftp.ncbi.nlm.nih.gov/genomes/all/GCA/000/477/495/GCA_000477495.2_ASM47749v2
GCA_000462905.2_ASM46290v2	Escherichia coli Tx3800	Tx3800	ftp://ftp.ncbi.nlm.nih.gov/genomes/all/GCA/000/462/905/GCA_000462905.2_ASM46290v2
GCA_000462825.2_ASM46282v2	Escherichia coli B86	B86	ftp://ftp.ncbi.nlm.nih.gov/genomes/all/GCA/000/462/825/GCA_000462825.2_ASM46282v2
GCA_000462645.2_ASM46264v2	Escherichia coli B114	B114	ftp://ftp.ncbi.nlm.nih.gov/genomes/all/GCA/000/462/645/GCA_000462645.2_ASM46264v2
GCA_000462625.2_ASM46262v2	Escherichia coli B113	B113	ftp://ftp.ncbi.nlm.nih.gov/genomes/all/GCA/000/462/625/GCA_000462625.2_ASM46262v2
GCA_000462845.2_ASM46284v2	Escherichia coli B89	B89	ftp://ftp.ncbi.nlm.nih.gov/genomes/all/GCA/000/462/845/GCA_000462845.2_ASM46284v2
GCA_000462865.2_ASM46286v2	Escherichia coli B90	B90	ftp://ftp.ncbi.nlm.nih.gov/genomes/all/GCA/000/462/865/GCA_000462865.2_ASM46286v2
GCA_000462605.2_ASM46260v2	Escherichia coli B112	B112	ftp://ftp.ncbi.nlm.nih.gov/genomes/all/GCA/000/462/605/GCA_000462605.2_ASM46260v2
GCA_000462325.2_ASM46232v2	Escherichia coli 08BKT77219	08BKT77219	ftp://ftp.ncbi.nlm.nih.gov/genomes/all/GCA/000/462/325/GCA_000462325.2_ASM46232v2
GCA_000462225.2_ASM46222v2	Escherichia coli 14A	14A	ftp://ftp.ncbi.nlm.nih.gov/genomes/all/GCA/000/462/225/GCA_000462225.2_ASM46222v2
GCA_000478705.1_95JB1	Escherichia coli 95JB1	95JB1	ftp://ftp.ncbi.nlm.nih.gov/genomes/all/GCA/000/478/705/GCA_000478705.1_95JB1
GCA_000462365.2_ASM46236v2	Escherichia coli Bd5610_99	Bd5610_99	ftp://ftp.ncbi.nlm.nih.gov/genomes/all/GCA/000/462/365/GCA_000462365.2_ASM46236v2
GCA_000462345.2_ASM46234v2	Escherichia coli 09BKT024447	09BKT024447	ftp://ftp.ncbi.nlm.nih.gov/genomes/all/GCA/000/462/345/GCA_000462345.2_ASM46234v2
GCA_000461995.2_ASM46199v2	Escherichia coli B107	B107	ftp://ftp.ncbi.nlm.nih.gov/genomes/all/GCA/000/461/995/GCA_000461995.2_ASM46199v2
GCA_000462405.2_ASM46240v2	Escherichia coli B7-2	B7-2	ftp://ftp.ncbi.nlm.nih.gov/genomes/all/GCA/000/462/405/GCA_000462405.2_ASM46240v2
GCA_000461935.2_ASM46193v2	Escherichia coli 09BKT076207	09BKT076207	ftp://ftp.ncbi.nlm.nih.gov/genomes/all/GCA/000/461/935/GCA_000461935.2_ASM46193v2
GCA_000462085.2_ASM46208v2	Escherichia coli B7-1	B7-1	ftp://ftp.ncbi.nlm.nih.gov/genomes/all/GCA/000/462/085/GCA_000462085.2_ASM46208v2
GCA_000462425.2_ASM46242v2	Escherichia coli B93	B93	ftp://ftp.ncbi.nlm.nih.gov/genomes/all/GCA/000/462/425/GCA_000462425.2_ASM46242v2
GCA_000462445.2_ASM46244v2	Escherichia coli B94	B94	ftp://ftp.ncbi.nlm.nih.gov/genomes/all/GCA/000/462/445/GCA_000462445.2_ASM46244v2
GCA_000462465.2_ASM46246v2	Escherichia coli B95	B95	ftp://ftp.ncbi.nlm.nih.gov/genomes/all/GCA/000/462/465/GCA_000462465.2_ASM46246v2
GCA_000462025.2_ASM46202v2	Escherichia coli B26-1	B26-1	ftp://ftp.ncbi.nlm.nih.gov/genomes/all/GCA/000/462/025/GCA_000462025.2_ASM46202v2
GCA_000461915.2_ASM46191v2	Escherichia coli B26-2	B26-2	ftp://ftp.ncbi.nlm.nih.gov/genomes/all/GCA/000/461/915/GCA_000461915.2_ASM46191v2
GCA_000463605.1_Esch_coli_UMEA_3652-1_V1	Escherichia coli UMEA 3652-1	UMEA 3652-1	ftp://ftp.ncbi.nlm.nih.gov/genomes/all/GCA/000/463/605/GCA_000463605.1_Esch_coli_UMEA_3652-1_V1
GCA_000464915.1_CFSAN002237_01.0	Escherichia coli O104:H21 str. CFSAN002237	CFSAN002237	ftp://ftp.ncbi.nlm.nih.gov/genomes/all/GCA/000/464/915/GCA_000464915.1_CFSAN002237_01.0
GCA_000471125.1_E_coliM5-1.0	Escherichia coli M5	M5	ftp://ftp.ncbi.nlm.nih.gov/genomes/all/GCA/000/471/125/GCA_000471125.1_E_coliM5-1.0
GCA_000471445.1_E_coliM21-1.0	Escherichia coli M21	M21	ftp://ftp.ncbi.nlm.nih.gov/genomes/all/GCA/000/471/445/GCA_000471445.1_E_coliM21-1.0
GCA_000471185.1_E_coliM8-1.0	Escherichia coli M8	M8	ftp://ftp.ncbi.nlm.nih.gov/genomes/all/GCA/000/471/185/GCA_000471185.1_E_coliM8-1.0
GCA_000471505.1_E_coliK1-1.0	Escherichia coli K1	K1	ftp://ftp.ncbi.nlm.nih.gov/genomes/all/GCA/000/471/505/GCA_000471505.1_E_coliK1-1.0
GCA_000471465.1_E_coliM22-1.0	Escherichia coli M22	M22	ftp://ftp.ncbi.nlm.nih.gov/genomes/all/GCA/000/471/465/GCA_000471465.1_E_coliM22-1.0
GCA_000471285.1_E_coliM13-1.0	Escherichia coli M13	M13	ftp://ftp.ncbi.nlm.nih.gov/genomes/all/GCA/000/471/285/GCA_000471285.1_E_coliM13-1.0
GCA_000466625.1_E_coliM1-1.0	Escherichia coli M1	M1	ftp://ftp.ncbi.nlm.nih.gov/genomes/all/GCA/000/466/625/GCA_000466625.1_E_coliM1-1.0
GCA_000471065.1_E_coliM2-1.0	Escherichia coli M2	M2	ftp://ftp.ncbi.nlm.nih.gov/genomes/all/GCA/000/471/065/GCA_000471065.1_E_coliM2-1.0
GCA_000471225.1_E_coliM10-1.0	Escherichia coli M10	M10	ftp://ftp.ncbi.nlm.nih.gov/genomes/all/GCA/000/471/225/GCA_000471225.1_E_coliM10-1.0
GCA_000471585.1_E_coliWa1-1.0	Escherichia coli Wa1	Wa1	ftp://ftp.ncbi.nlm.nih.gov/genomes/all/GCA/000/471/585/GCA_000471585.1_E_coliWa1-1.0
GCA_000471265.1_E_coliM12-1.0	Escherichia coli M12	M12	ftp://ftp.ncbi.nlm.nih.gov/genomes/all/GCA/000/471/265/GCA_000471265.1_E_coliM12-1.0
GCA_000471345.1_E_coliM16-1.0	Escherichia coli M16	M16	ftp://ftp.ncbi.nlm.nih.gov/genomes/all/GCA/000/471/345/GCA_000471345.1_E_coliM16-1.0
GCA_000471085.2_E_coliM3-1.0	Escherichia coli M3	M3	ftp://ftp.ncbi.nlm.nih.gov/genomes/all/GCA/000/471/085/GCA_000471085.2_E_coliM3-1.0
GCA_000471305.1_E_coliM14-1.0	Escherichia coli M14	M14	ftp://ftp.ncbi.nlm.nih.gov/genomes/all/GCA/000/471/305/GCA_000471305.1_E_coliM14-1.0
GCA_000471325.1_E_coliM15-1.0	Escherichia coli M15	M15	ftp://ftp.ncbi.nlm.nih.gov/genomes/all/GCA/000/471/325/GCA_000471325.1_E_coliM15-1.0
GCA_000471565.1_E_coliWC2-1.0	Escherichia coli WC2	WC2	ftp://ftp.ncbi.nlm.nih.gov/genomes/all/GCA/000/471/565/GCA_000471565.1_E_coliWC2-1.0
GCA_000471405.1_E_coliM19-1.0	Escherichia coli M19	M19	ftp://ftp.ncbi.nlm.nih.gov/genomes/all/GCA/000/471/405/GCA_000471405.1_E_coliM19-1.0
GCA_000471525.1_E_coliK2-1.0	Escherichia coli K2	K2	ftp://ftp.ncbi.nlm.nih.gov/genomes/all/GCA/000/471/525/GCA_000471525.1_E_coliK2-1.0
GCA_000471385.1_E_coliM18-1.0	Escherichia coli M18	M18	ftp://ftp.ncbi.nlm.nih.gov/genomes/all/GCA/000/471/385/GCA_000471385.1_E_coliM18-1.0
GCA_000471545.1_E_coliWC1-1.0	Escherichia coli WC1	WC1	ftp://ftp.ncbi.nlm.nih.gov/genomes/all/GCA/000/471/545/GCA_000471545.1_E_coliWC1-1.0
GCA_000471425.1_E_coliM20-1.0	Escherichia coli M20	M20	ftp://ftp.ncbi.nlm.nih.gov/genomes/all/GCA/000/471/425/GCA_000471425.1_E_coliM20-1.0
GCA_000471245.1_E_coliM11-1.0	Escherichia coli M11	M11	ftp://ftp.ncbi.nlm.nih.gov/genomes/all/GCA/000/471/245/GCA_000471245.1_E_coliM11-1.0
GCA_000471145.1_E_coliM6-1.0	Escherichia coli M6	M6	ftp://ftp.ncbi.nlm.nih.gov/genomes/all/GCA/000/471/145/GCA_000471145.1_E_coliM6-1.0
GCA_000471165.1_E_coliM7-1.0	Escherichia coli M7	M7	ftp://ftp.ncbi.nlm.nih.gov/genomes/all/GCA/000/471/165/GCA_000471165.1_E_coliM7-1.0
GCA_000471105.1_E_coliM4-1.0	Escherichia coli M4	M4	ftp://ftp.ncbi.nlm.nih.gov/genomes/all/GCA/000/471/105/GCA_000471105.1_E_coliM4-1.0
GCA_000471485.1_E_coliM23-1.0	Escherichia coli M23	M23	ftp://ftp.ncbi.nlm.nih.gov/genomes/all/GCA/000/471/485/GCA_000471485.1_E_coliM23-1.0
GCA_000471365.1_E_coliM17-1.0	Escherichia coli M17	M17	ftp://ftp.ncbi.nlm.nih.gov/genomes/all/GCA/000/471/365/GCA_000471365.1_E_coliM17-1.0
GCA_000471605.1_E_coliWa2-1.0	Escherichia coli Wa2	Wa2	ftp://ftp.ncbi.nlm.nih.gov/genomes/all/GCA/000/471/605/GCA_000471605.1_E_coliWa2-1.0
GCA_000471205.1_E_coliM9-1.0	Escherichia coli M9	M9	ftp://ftp.ncbi.nlm.nih.gov/genomes/all/GCA/000/471/205/GCA_000471205.1_E_coliM9-1.0
GCA_000468515.1_ASM46851v1	Escherichia coli LY180	LY180	ftp://ftp.ncbi.nlm.nih.gov/genomes/all/GCA/000/468/515/GCA_000468515.1_ASM46851v1
GCA_000493595.1_EcoPMV1	Escherichia coli PMV-1	PMV-1	ftp://ftp.ncbi.nlm.nih.gov/genomes/all/GCA/000/493/595/GCA_000493595.1_EcoPMV1
GCA_000473725.2_O199v4	Escherichia coli ATCC 35150	ATCC 35150	ftp://ftp.ncbi.nlm.nih.gov/genomes/all/GCA/000/473/725/GCA_000473725.2_O199v4
GCA_000474035.1_ASM47403v1	synthetic Escherichia coli C321.deltaA	C321.deltaA	ftp://ftp.ncbi.nlm.nih.gov/genomes/all/GCA/000/474/035/GCA_000474035.1_ASM47403v1
GCA_000474845.1_Esch_coli_BWH_24_V1_PacBio	Escherichia coli BWH 24	BWH 24	ftp://ftp.ncbi.nlm.nih.gov/genomes/all/GCA/000/474/845/GCA_000474845.1_Esch_coli_BWH_24_V1_PacBio
GCA_000474825.1_Esch_coli_BIDMC_19C_V1_PacBio	Escherichia coli BIDMC 19C	BIDMC 19C	ftp://ftp.ncbi.nlm.nih.gov/genomes/all/GCA/000/474/825/GCA_000474825.1_Esch_coli_BIDMC_19C_V1_PacBio
GCA_000485735.1_ASM48573v1	Escherichia coli 909945-2	909945-2	ftp://ftp.ncbi.nlm.nih.gov/genomes/all/GCA/000/485/735/GCA_000485735.1_ASM48573v1
GCA_000482065.1_Escherichia_coli_SCD2	Escherichia coli SCD2	SCD2	ftp://ftp.ncbi.nlm.nih.gov/genomes/all/GCA/000/482/065/GCA_000482065.1_Escherichia_coli_SCD2
GCA_000482045.1_Escherichia_coli_SCD1	Escherichia coli SCD1	SCD1	ftp://ftp.ncbi.nlm.nih.gov/genomes/all/GCA/000/482/045/GCA_000482045.1_Escherichia_coli_SCD1
GCA_000482265.1_EC_K12_MG1655_Broad_SNP	Escherichia coli str. K-12 substr. MG1655	K-12 substr. MG1655	ftp://ftp.ncbi.nlm.nih.gov/genomes/all/GCA/000/482/265/GCA_000482265.1_EC_K12_MG1655_Broad_SNP
GCA_000488615.1_ASM48861v1	Escherichia coli 908555	908555	ftp://ftp.ncbi.nlm.nih.gov/genomes/all/GCA/000/488/615/GCA_000488615.1_ASM48861v1
GCA_000488415.1_ASM48841v1	Escherichia coli 907710	907710	ftp://ftp.ncbi.nlm.nih.gov/genomes/all/GCA/000/488/415/GCA_000488415.1_ASM48841v1
GCA_000488295.1_ASM48829v1	Escherichia coli 113302	113302	ftp://ftp.ncbi.nlm.nih.gov/genomes/all/GCA/000/488/295/GCA_000488295.1_ASM48829v1
GCA_000488355.1_ASM48835v1	Escherichia coli 907672	907672	ftp://ftp.ncbi.nlm.nih.gov/genomes/all/GCA/000/488/355/GCA_000488355.1_ASM48835v1
GCA_000485675.1_ASM48567v1	Escherichia coli 907357	907357	ftp://ftp.ncbi.nlm.nih.gov/genomes/all/GCA/000/485/675/GCA_000485675.1_ASM48567v1
GCA_000488735.1_ASM48873v1	Escherichia coli 908658	908658	ftp://ftp.ncbi.nlm.nih.gov/genomes/all/GCA/000/488/735/GCA_000488735.1_ASM48873v1
GCA_000488595.1_ASM48859v1	Escherichia coli 908541	908541	ftp://ftp.ncbi.nlm.nih.gov/genomes/all/GCA/000/488/595/GCA_000488595.1_ASM48859v1
GCA_000488555.1_ASM48855v1	Escherichia coli 908524	908524	ftp://ftp.ncbi.nlm.nih.gov/genomes/all/GCA/000/488/555/GCA_000488555.1_ASM48855v1
GCA_000488795.1_ASM48879v1	Escherichia coli 910096-2	910096-2	ftp://ftp.ncbi.nlm.nih.gov/genomes/all/GCA/000/488/795/GCA_000488795.1_ASM48879v1
GCA_000488575.1_ASM48857v1	Escherichia coli 908525	908525	ftp://ftp.ncbi.nlm.nih.gov/genomes/all/GCA/000/488/575/GCA_000488575.1_ASM48857v1
GCA_000485655.1_ASM48565v1	Escherichia coli 113303	113303	ftp://ftp.ncbi.nlm.nih.gov/genomes/all/GCA/000/485/655/GCA_000485655.1_ASM48565v1
GCA_000488835.1_ASM48883v1	Escherichia coli A35218R	A35218R	ftp://ftp.ncbi.nlm.nih.gov/genomes/all/GCA/000/488/835/GCA_000488835.1_ASM48883v1
GCA_000488395.1_ASM48839v1	Escherichia coli 907701	907701	ftp://ftp.ncbi.nlm.nih.gov/genomes/all/GCA/000/488/395/GCA_000488395.1_ASM48839v1
GCA_000488695.1_ASM48869v1	Escherichia coli 908624	908624	ftp://ftp.ncbi.nlm.nih.gov/genomes/all/GCA/000/488/695/GCA_000488695.1_ASM48869v1
GCA_000488375.1_ASM48837v1	Escherichia coli 907700	907700	ftp://ftp.ncbi.nlm.nih.gov/genomes/all/GCA/000/488/375/GCA_000488375.1_ASM48837v1
GCA_000488815.1_ASM48881v1	Escherichia coli A25922R	A25922R	ftp://ftp.ncbi.nlm.nih.gov/genomes/all/GCA/000/488/815/GCA_000488815.1_ASM48881v1
GCA_000488715.1_ASM48871v1	Escherichia coli 908632	908632	ftp://ftp.ncbi.nlm.nih.gov/genomes/all/GCA/000/488/715/GCA_000488715.1_ASM48871v1
GCA_000488335.1_ASM48833v1	Escherichia coli 907446	907446	ftp://ftp.ncbi.nlm.nih.gov/genomes/all/GCA/000/488/335/GCA_000488335.1_ASM48833v1
GCA_000488655.1_ASM48865v1	Escherichia coli 908585	908585	ftp://ftp.ncbi.nlm.nih.gov/genomes/all/GCA/000/488/655/GCA_000488655.1_ASM48865v1
GCA_000488755.1_ASM48875v1	Escherichia coli 908675	908675	ftp://ftp.ncbi.nlm.nih.gov/genomes/all/GCA/000/488/755/GCA_000488755.1_ASM48875v1
GCA_000488315.1_ASM48831v1	Escherichia coli 907391	907391	ftp://ftp.ncbi.nlm.nih.gov/genomes/all/GCA/000/488/315/GCA_000488315.1_ASM48831v1
GCA_000488775.1_ASM48877v1	Escherichia coli 908691	908691	ftp://ftp.ncbi.nlm.nih.gov/genomes/all/GCA/000/488/775/GCA_000488775.1_ASM48877v1
GCA_000485715.1_ASM48571v1	Escherichia coli 907779	907779	ftp://ftp.ncbi.nlm.nih.gov/genomes/all/GCA/000/485/715/GCA_000485715.1_ASM48571v1
GCA_000488515.1_ASM48851v1	Escherichia coli 908521	908521	ftp://ftp.ncbi.nlm.nih.gov/genomes/all/GCA/000/488/515/GCA_000488515.1_ASM48851v1
GCA_000488475.1_ASM48847v1	Escherichia coli 907892	907892	ftp://ftp.ncbi.nlm.nih.gov/genomes/all/GCA/000/488/475/GCA_000488475.1_ASM48847v1
GCA_000488535.1_ASM48853v1	Escherichia coli 908522	908522	ftp://ftp.ncbi.nlm.nih.gov/genomes/all/GCA/000/488/535/GCA_000488535.1_ASM48853v1
GCA_000488435.1_ASM48843v1	Escherichia coli 907715	907715	ftp://ftp.ncbi.nlm.nih.gov/genomes/all/GCA/000/488/435/GCA_000488435.1_ASM48843v1
GCA_000488495.1_ASM48849v1	Escherichia coli 908519	908519	ftp://ftp.ncbi.nlm.nih.gov/genomes/all/GCA/000/488/495/GCA_000488495.1_ASM48849v1
GCA_000488675.1_ASM48867v1	Escherichia coli 908616	908616	ftp://ftp.ncbi.nlm.nih.gov/genomes/all/GCA/000/488/675/GCA_000488675.1_ASM48867v1
GCA_000485615.1_ASM48561v1	Escherichia coli 110957	110957	ftp://ftp.ncbi.nlm.nih.gov/genomes/all/GCA/000/485/615/GCA_000485615.1_ASM48561v1
GCA_000488455.1_ASM48845v1	Escherichia coli 907889	907889	ftp://ftp.ncbi.nlm.nih.gov/genomes/all/GCA/000/488/455/GCA_000488455.1_ASM48845v1
GCA_000488635.1_ASM48863v1	Escherichia coli 908573	908573	ftp://ftp.ncbi.nlm.nih.gov/genomes/all/GCA/000/488/635/GCA_000488635.1_ASM48863v1
GCA_000485635.1_ASM48563v1	Escherichia coli 113290	113290	ftp://ftp.ncbi.nlm.nih.gov/genomes/all/GCA/000/485/635/GCA_000485635.1_ASM48563v1
GCA_000485695.1_ASM48569v1	Escherichia coli 907713	907713	ftp://ftp.ncbi.nlm.nih.gov/genomes/all/GCA/000/485/695/GCA_000485695.1_ASM48569v1
GCA_000488055.1_Esch_coli_UMEA_3336-1_V1	Escherichia coli UMEA 3336-1	UMEA 3336-1	ftp://ftp.ncbi.nlm.nih.gov/genomes/all/GCA/000/488/055/GCA_000488055.1_Esch_coli_UMEA_3336-1_V1
GCA_000488095.1_Esch_coli_UMEA_3290-1_V1	Escherichia coli UMEA 3290-1	UMEA 3290-1	ftp://ftp.ncbi.nlm.nih.gov/genomes/all/GCA/000/488/095/GCA_000488095.1_Esch_coli_UMEA_3290-1_V1
GCA_000488035.1_Esch_coli_HVH_98_4-5799287_V1	Escherichia coli HVH 98 (4-5799287)	HVH 98 (4-5799287)	ftp://ftp.ncbi.nlm.nih.gov/genomes/all/GCA/000/488/035/GCA_000488035.1_Esch_coli_HVH_98_4-5799287_V1
GCA_000488075.1_Esch_coli_UMEA_3426-1_V1	Escherichia coli UMEA 3426-1	UMEA 3426-1	ftp://ftp.ncbi.nlm.nih.gov/genomes/all/GCA/000/488/075/GCA_000488075.1_Esch_coli_UMEA_3426-1_V1
GCA_000488155.1_Esch_coli_UMEA_3342-1_V1	Escherichia coli UMEA 3342-1	UMEA 3342-1	ftp://ftp.ncbi.nlm.nih.gov/genomes/all/GCA/000/488/155/GCA_000488155.1_Esch_coli_UMEA_3342-1_V1
GCA_000488015.1_Esch_coli_HVH_50_4-2593475_V1	Escherichia coli HVH 50 (4-2593475)	HVH 50 (4-2593475)	ftp://ftp.ncbi.nlm.nih.gov/genomes/all/GCA/000/488/015/GCA_000488015.1_Esch_coli_HVH_50_4-2593475_V1
GCA_000493755.1_ASM49375v1	Escherichia coli JJ1886	JJ1886	ftp://ftp.ncbi.nlm.nih.gov/genomes/all/GCA/000/493/755/GCA_000493755.1_ASM49375v1
GCA_000488115.1_Esch_coli_UMEA_3693-1_V1	Escherichia coli UMEA 3693-1	UMEA 3693-1	ftp://ftp.ncbi.nlm.nih.gov/genomes/all/GCA/000/488/115/GCA_000488115.1_Esch_coli_UMEA_3693-1_V1
GCA_000488135.1_Esch_coli_UMEA_3323-1_V1	Escherichia coli UMEA 3323-1	UMEA 3323-1	ftp://ftp.ncbi.nlm.nih.gov/genomes/all/GCA/000/488/135/GCA_000488135.1_Esch_coli_UMEA_3323-1_V1
GCA_000492275.1_Esch_coli_BIDMC_37_V1	Escherichia coli BIDMC 37	BIDMC 37	ftp://ftp.ncbi.nlm.nih.gov/genomes/all/GCA/000/492/275/GCA_000492275.1_Esch_coli_BIDMC_37_V1
GCA_000492235.1_Esch_coli_BIDMC_39_V1	Escherichia coli BIDMC 39	BIDMC 39	ftp://ftp.ncbi.nlm.nih.gov/genomes/all/GCA/000/492/235/GCA_000492235.1_Esch_coli_BIDMC_39_V1
GCA_000492655.1_Esch_coli_BWH_32_V1	Escherichia coli BWH 32	BWH 32	ftp://ftp.ncbi.nlm.nih.gov/genomes/all/GCA/000/492/655/GCA_000492655.1_Esch_coli_BWH_32_V1
GCA_000492255.1_Esch_coli_BIDMC_38_V1	Escherichia coli BIDMC 38	BIDMC 38	ftp://ftp.ncbi.nlm.nih.gov/genomes/all/GCA/000/492/255/GCA_000492255.1_Esch_coli_BIDMC_38_V1
GCA_000494955.1_Esch_coli_HVH_12_4-7653042_V1	Escherichia coli HVH 12 (4-7653042)	HVH 12 (4-7653042)	ftp://ftp.ncbi.nlm.nih.gov/genomes/all/GCA/000/494/955/GCA_000494955.1_Esch_coli_HVH_12_4-7653042_V1
GCA_000495035.1_Esch_coli_HVH_152_4-3447545_V1	Escherichia coli HVH 152 (4-3447545)	HVH 152 (4-3447545)	ftp://ftp.ncbi.nlm.nih.gov/genomes/all/GCA/000/495/035/GCA_000495035.1_Esch_coli_HVH_152_4-3447545_V1
GCA_000495075.1_Esch_coli_UMEA_3148-1_V1	Escherichia coli UMEA 3148-1	UMEA 3148-1	ftp://ftp.ncbi.nlm.nih.gov/genomes/all/GCA/000/495/075/GCA_000495075.1_Esch_coli_UMEA_3148-1_V1
GCA_000495055.1_Esch_coli_HVH_178_4-3189163_V1	Escherichia coli HVH 178 (4-3189163)	HVH 178 (4-3189163)	ftp://ftp.ncbi.nlm.nih.gov/genomes/all/GCA/000/495/055/GCA_000495055.1_Esch_coli_HVH_178_4-3189163_V1
GCA_000495095.1_Esch_coli_HVH_108_4-6924867_V1	Escherichia coli HVH 108 (4-6924867)	HVH 108 (4-6924867)	ftp://ftp.ncbi.nlm.nih.gov/genomes/all/GCA/000/495/095/GCA_000495095.1_Esch_coli_HVH_108_4-6924867_V1
GCA_000495015.1_Esch_coli_HVH_148_4-3192490_V1	Escherichia coli HVH 148 (4-3192490)	HVH 148 (4-3192490)	ftp://ftp.ncbi.nlm.nih.gov/genomes/all/GCA/000/495/015/GCA_000495015.1_Esch_coli_HVH_148_4-3192490_V1
GCA_000494995.1_Esch_coli_HVH_136_4-5970458_V1	Escherichia coli HVH 136 (4-5970458)	HVH 136 (4-5970458)	ftp://ftp.ncbi.nlm.nih.gov/genomes/all/GCA/000/494/995/GCA_000494995.1_Esch_coli_HVH_136_4-5970458_V1
GCA_000494935.1_Esch_coli_HVH_36_4-5675286_V1	Escherichia coli HVH 36 (4-5675286)	HVH 36 (4-5675286)	ftp://ftp.ncbi.nlm.nih.gov/genomes/all/GCA/000/494/935/GCA_000494935.1_Esch_coli_HVH_36_4-5675286_V1
GCA_000494975.1_Esch_coli_HVH_86_4-7026218_V1	Escherichia coli HVH 86 (4-7026218)	HVH 86 (4-7026218)	ftp://ftp.ncbi.nlm.nih.gov/genomes/all/GCA/000/494/975/GCA_000494975.1_Esch_coli_HVH_86_4-7026218_V1
GCA_000499485.1_MYMC4100	Escherichia coli str. K-12 substr. MC4100	K-12 substr. MC4100	ftp://ftp.ncbi.nlm.nih.gov/genomes/all/GCA/000/499/485/GCA_000499485.1_MYMC4100
GCA_000496365.2_Q456v4	Escherichia coli ATCC BAA-2193	ATCC BAA-2193	ftp://ftp.ncbi.nlm.nih.gov/genomes/all/GCA/000/496/365/GCA_000496365.2_Q456v4
GCA_000496345.2_O455v2	Escherichia coli ATCC BAA-2192	ATCC BAA-2192	ftp://ftp.ncbi.nlm.nih.gov/genomes/all/GCA/000/496/345/GCA_000496345.2_O455v2
GCA_000499625.1_NDM_ass1	Escherichia coli TTSH84137	TTSH84137	ftp://ftp.ncbi.nlm.nih.gov/genomes/all/GCA/000/499/625/GCA_000499625.1_NDM_ass1
GCA_000497015.1_CE549_1	Escherichia coli CE549	CE549	ftp://ftp.ncbi.nlm.nih.gov/genomes/all/GCA/000/497/015/GCA_000497015.1_CE549_1
GCA_000496995.1_CE516_1	Escherichia coli CE516	CE516	ftp://ftp.ncbi.nlm.nih.gov/genomes/all/GCA/000/496/995/GCA_000496995.1_CE516_1
GCA_000496975.1_CE418_1	Escherichia coli CE418	CE418	ftp://ftp.ncbi.nlm.nih.gov/genomes/all/GCA/000/496/975/GCA_000496975.1_CE418_1
GCA_000498175.1_ASM49817v1	Escherichia coli ECA-0157	ECA-0157	ftp://ftp.ncbi.nlm.nih.gov/genomes/all/GCA/000/498/175/GCA_000498175.1_ASM49817v1
GCA_000498215.1_ASM49821v1	Escherichia coli ECC-1470	ECC-1470	ftp://ftp.ncbi.nlm.nih.gov/genomes/all/GCA/000/498/215/GCA_000498215.1_ASM49821v1
GCA_000498195.1_ASM49819v1	Escherichia coli ECA-727	ECA-727	ftp://ftp.ncbi.nlm.nih.gov/genomes/all/GCA/000/498/195/GCA_000498195.1_ASM49819v1
GCA_000498275.1_ASM49827v1	Escherichia coli P4-NR	P4-NR	ftp://ftp.ncbi.nlm.nih.gov/genomes/all/GCA/000/498/275/GCA_000498275.1_ASM49827v1
GCA_000498255.1_ASM49825v1	Escherichia coli P4-96	P4-96	ftp://ftp.ncbi.nlm.nih.gov/genomes/all/GCA/000/498/255/GCA_000498255.1_ASM49825v1
GCA_000498235.1_ASM49823v1	Escherichia coli ECC-Z	ECC-Z	ftp://ftp.ncbi.nlm.nih.gov/genomes/all/GCA/000/498/235/GCA_000498235.1_ASM49823v1
GCA_000513035.1_E._coli_O157	Escherichia coli O157:H7 str. F8092B	F8092B	ftp://ftp.ncbi.nlm.nih.gov/genomes/all/GCA/000/513/035/GCA_000513035.1_E._coli_O157
GCA_000498795.2_LAU-EC2	Escherichia coli LAU-EC2	LAU-EC2	ftp://ftp.ncbi.nlm.nih.gov/genomes/all/GCA/000/498/795/GCA_000498795.2_LAU-EC2
GCA_000498815.2_EC3	Escherichia coli LAU-EC3	LAU-EC3	ftp://ftp.ncbi.nlm.nih.gov/genomes/all/GCA/000/498/815/GCA_000498815.2_EC3
GCA_000498875.2_LAU-EC5	Escherichia coli LAU-EC5	LAU-EC5	ftp://ftp.ncbi.nlm.nih.gov/genomes/all/GCA/000/498/875/GCA_000498875.2_LAU-EC5
GCA_000498835.2_LAU-EC4	Escherichia coli LAU-EC4	LAU-EC4	ftp://ftp.ncbi.nlm.nih.gov/genomes/all/GCA/000/498/835/GCA_000498835.2_LAU-EC4
GCA_000500815.1_GSK202U	Escherichia coli GSK202U	GSK202U	ftp://ftp.ncbi.nlm.nih.gov/genomes/all/GCA/000/500/815/GCA_000500815.1_GSK202U
GCA_000500875.1_GSK2024	Escherichia coli GSK2024	GSK2024	ftp://ftp.ncbi.nlm.nih.gov/genomes/all/GCA/000/500/875/GCA_000500875.1_GSK2024
GCA_000500835.1_GSK2022	Escherichia coli GSK2022	GSK2022	ftp://ftp.ncbi.nlm.nih.gov/genomes/all/GCA/000/500/835/GCA_000500835.1_GSK2022
GCA_000500895.1_GSK202B	Escherichia coli GSK202B	GSK202B	ftp://ftp.ncbi.nlm.nih.gov/genomes/all/GCA/000/500/895/GCA_000500895.1_GSK202B
GCA_000500855.1_GSK2023	Escherichia coli GSK2023	GSK2023	ftp://ftp.ncbi.nlm.nih.gov/genomes/all/GCA/000/500/855/GCA_000500855.1_GSK2023
GCA_000511565.1_EcoliFCP1	Escherichia coli FCP1	FCP1	ftp://ftp.ncbi.nlm.nih.gov/genomes/all/GCA/000/511/565/GCA_000511565.1_EcoliFCP1
GCA_000503395.1_Ecoli53A	Escherichia coli 53A	53A	ftp://ftp.ncbi.nlm.nih.gov/genomes/all/GCA/000/503/395/GCA_000503395.1_Ecoli53A
GCA_000511425.1_Ecoli148	Escherichia coli 148	148	ftp://ftp.ncbi.nlm.nih.gov/genomes/all/GCA/000/511/425/GCA_000511425.1_Ecoli148
GCA_000503295.1_Ecoli38.16	Escherichia coli 38.16	38.16	ftp://ftp.ncbi.nlm.nih.gov/genomes/all/GCA/000/503/295/GCA_000503295.1_Ecoli38.16
GCA_000503475.1_Ecoli597	Escherichia coli 597	597	ftp://ftp.ncbi.nlm.nih.gov/genomes/all/GCA/000/503/475/GCA_000503475.1_Ecoli597
GCA_000503635.1_EcoliFBH1	Escherichia coli FBH1	FBH1	ftp://ftp.ncbi.nlm.nih.gov/genomes/all/GCA/000/503/635/GCA_000503635.1_EcoliFBH1
GCA_000503335.1_Ecoli681	Escherichia coli 681	681	ftp://ftp.ncbi.nlm.nih.gov/genomes/all/GCA/000/503/335/GCA_000503335.1_Ecoli681
GCA_000503275.1_Ecoli1365	Escherichia coli 1365	1365	ftp://ftp.ncbi.nlm.nih.gov/genomes/all/GCA/000/503/275/GCA_000503275.1_Ecoli1365
GCA_000511445.1_EcoliFAH2	Escherichia coli FAH2	FAH2	ftp://ftp.ncbi.nlm.nih.gov/genomes/all/GCA/000/511/445/GCA_000511445.1_EcoliFAH2
GCA_000503415.1_Ecoli85B	Escherichia coli 85B	85B	ftp://ftp.ncbi.nlm.nih.gov/genomes/all/GCA/000/503/415/GCA_000503415.1_Ecoli85B
GCA_000503315.1_Ecoli320	Escherichia coli 320	320	ftp://ftp.ncbi.nlm.nih.gov/genomes/all/GCA/000/503/315/GCA_000503315.1_Ecoli320
GCA_000503535.1_Ecoli1A	Escherichia coli 1A	1A	ftp://ftp.ncbi.nlm.nih.gov/genomes/all/GCA/000/503/535/GCA_000503535.1_Ecoli1A
GCA_000503575.1_Ecoli27A	Escherichia coli 27A	27A	ftp://ftp.ncbi.nlm.nih.gov/genomes/all/GCA/000/503/575/GCA_000503575.1_Ecoli27A
GCA_000503655.1_Ecoli1047	Escherichia coli 1047	1047	ftp://ftp.ncbi.nlm.nih.gov/genomes/all/GCA/000/503/655/GCA_000503655.1_Ecoli1047
GCA_000511545.1_EcoliFCH1	Escherichia coli FCH1	FCH1	ftp://ftp.ncbi.nlm.nih.gov/genomes/all/GCA/000/511/545/GCA_000511545.1_EcoliFCH1
GCA_000511505.1_EcoliFAP2	Escherichia coli FAP2	FAP2	ftp://ftp.ncbi.nlm.nih.gov/genomes/all/GCA/000/511/505/GCA_000511505.1_EcoliFAP2
GCA_000511525.1_EcoliFBP1	Escherichia coli FBP1	FBP1	ftp://ftp.ncbi.nlm.nih.gov/genomes/all/GCA/000/511/525/GCA_000511525.1_EcoliFBP1
GCA_000503675.1_Ecoli38.52	Escherichia coli 38.52	38.52	ftp://ftp.ncbi.nlm.nih.gov/genomes/all/GCA/000/503/675/GCA_000503675.1_Ecoli38.52
GCA_000511485.1_EcoliFAP1	Escherichia coli FAP1	FAP1	ftp://ftp.ncbi.nlm.nih.gov/genomes/all/GCA/000/511/485/GCA_000511485.1_EcoliFAP1
GCA_000503515.1_Ecoli668	Escherichia coli 668	668	ftp://ftp.ncbi.nlm.nih.gov/genomes/all/GCA/000/503/515/GCA_000503515.1_Ecoli668
GCA_000503355.1_Ecoli38.27	Escherichia coli 38.27	38.27	ftp://ftp.ncbi.nlm.nih.gov/genomes/all/GCA/000/503/355/GCA_000503355.1_Ecoli38.27
GCA_000511465.1_EcoliFAH1	Escherichia coli FAH1	FAH1	ftp://ftp.ncbi.nlm.nih.gov/genomes/all/GCA/000/511/465/GCA_000511465.1_EcoliFAH1
GCA_000503715.1_Ecoli1350	Escherichia coli 1350	1350	ftp://ftp.ncbi.nlm.nih.gov/genomes/all/GCA/000/503/715/GCA_000503715.1_Ecoli1350
GCA_000503255.1_Ecoli897	Escherichia coli 897	897	ftp://ftp.ncbi.nlm.nih.gov/genomes/all/GCA/000/503/255/GCA_000503255.1_Ecoli897
GCA_000503695.1_Ecoli1240	Escherichia coli 1240	1240	ftp://ftp.ncbi.nlm.nih.gov/genomes/all/GCA/000/503/695/GCA_000503695.1_Ecoli1240
GCA_000503375.1_Ecoli38.34	Escherichia coli 38.34	38.34	ftp://ftp.ncbi.nlm.nih.gov/genomes/all/GCA/000/503/375/GCA_000503375.1_Ecoli38.34
GCA_000503615.1_Ecoli87A	Escherichia coli 87A	87A	ftp://ftp.ncbi.nlm.nih.gov/genomes/all/GCA/000/503/615/GCA_000503615.1_Ecoli87A
GCA_000503495.1_Ecoli606	Escherichia coli 606	606	ftp://ftp.ncbi.nlm.nih.gov/genomes/all/GCA/000/503/495/GCA_000503495.1_Ecoli606
GCA_000503555.1_Ecoli9B	Escherichia coli 9B	9B	ftp://ftp.ncbi.nlm.nih.gov/genomes/all/GCA/000/503/555/GCA_000503555.1_Ecoli9B
GCA_000503595.1_Ecoli53C	Escherichia coli 53C	53C	ftp://ftp.ncbi.nlm.nih.gov/genomes/all/GCA/000/503/595/GCA_000503595.1_Ecoli53C
GCA_000503455.1_Ecoli435	Escherichia coli 435	435	ftp://ftp.ncbi.nlm.nih.gov/genomes/all/GCA/000/503/455/GCA_000503455.1_Ecoli435
GCA_000503435.1_Ecoli328	Escherichia coli 328	328	ftp://ftp.ncbi.nlm.nih.gov/genomes/all/GCA/000/503/435/GCA_000503435.1_Ecoli328
GCA_000506585.2_WGS_Escherichia_coli_EC8	Escherichia coli LAU-EC8	LAU-EC8	ftp://ftp.ncbi.nlm.nih.gov/genomes/all/GCA/000/506/585/GCA_000506585.2_WGS_Escherichia_coli_EC8
GCA_000506485.2_WGS_Escherichia_coli_EC9	Escherichia coli LAU-EC9	LAU-EC9	ftp://ftp.ncbi.nlm.nih.gov/genomes/all/GCA/000/506/485/GCA_000506485.2_WGS_Escherichia_coli_EC9
GCA_000506465.2_WGS_Escherichia_coli_EC7	Escherichia coli LAU-EC7	LAU-EC7	ftp://ftp.ncbi.nlm.nih.gov/genomes/all/GCA/000/506/465/GCA_000506465.2_WGS_Escherichia_coli_EC7
GCA_000506845.1_Q459v3	Escherichia coli ATCC BAA-2215	ATCC BAA-2215	ftp://ftp.ncbi.nlm.nih.gov/genomes/all/GCA/000/506/845/GCA_000506845.1_Q459v3
GCA_000506505.1_WGS_Escherichia_coli_EC10	Escherichia coli LAU-EC10	LAU-EC10	ftp://ftp.ncbi.nlm.nih.gov/genomes/all/GCA/000/506/505/GCA_000506505.1_WGS_Escherichia_coli_EC10
GCA_000506445.2_WGS_Escherichia_coli_EC6	Escherichia coli LAU-EC6	LAU-EC6	ftp://ftp.ncbi.nlm.nih.gov/genomes/all/GCA/000/506/445/GCA_000506445.2_WGS_Escherichia_coli_EC6
GCA_000506825.1_Q458v4	Escherichia coli ATCC BAA-2209	ATCC BAA-2209	ftp://ftp.ncbi.nlm.nih.gov/genomes/all/GCA/000/506/825/GCA_000506825.1_Q458v4
GCA_000507685.1_Esch_coli_UMEA_3489-1_V1	Escherichia coli UMEA 3489-1	UMEA 3489-1	ftp://ftp.ncbi.nlm.nih.gov/genomes/all/GCA/000/507/685/GCA_000507685.1_Esch_coli_UMEA_3489-1_V1
GCA_000507605.1_Esch_coli_HVH_23_4-6066488_V1	Escherichia coli HVH 23 (4-6066488)	HVH 23 (4-6066488)	ftp://ftp.ncbi.nlm.nih.gov/genomes/all/GCA/000/507/605/GCA_000507605.1_Esch_coli_HVH_23_4-6066488_V1
GCA_000507645.1_Esch_coli_HVH_177_4-2876612_V1	Escherichia coli HVH 177 (4-2876612)	HVH 177 (4-2876612)	ftp://ftp.ncbi.nlm.nih.gov/genomes/all/GCA/000/507/645/GCA_000507645.1_Esch_coli_HVH_177_4-2876612_V1
GCA_000507625.1_Esch_coli_HVH_83_4-2051087_V1	Escherichia coli HVH 83 (4-2051087)	HVH 83 (4-2051087)	ftp://ftp.ncbi.nlm.nih.gov/genomes/all/GCA/000/507/625/GCA_000507625.1_Esch_coli_HVH_83_4-2051087_V1
GCA_000507665.1_Esch_coli_HVH_214_4-3062198_V1	Escherichia coli HVH 214 (4-3062198)	HVH 214 (4-3062198)	ftp://ftp.ncbi.nlm.nih.gov/genomes/all/GCA/000/507/665/GCA_000507665.1_Esch_coli_HVH_214_4-3062198_V1
GCA_000508385.1_Q460	Escherichia coli ATCC BAA-2219	ATCC BAA-2219	ftp://ftp.ncbi.nlm.nih.gov/genomes/all/GCA/000/508/385/GCA_000508385.1_Q460
GCA_000513455.1_IS1v1	Escherichia coli IS1	IS1	ftp://ftp.ncbi.nlm.nih.gov/genomes/all/GCA/000/513/455/GCA_000513455.1_IS1v1
GCA_000508365.1_Q457	Escherichia coli ATCC BAA-2196	ATCC BAA-2196	ftp://ftp.ncbi.nlm.nih.gov/genomes/all/GCA/000/508/365/GCA_000508365.1_Q457
GCA_000508685.1_Ecoli_DORA_A_5_14_21_velvet_1.1	Escherichia coli DORA_A_5_14_21		ftp://ftp.ncbi.nlm.nih.gov/genomes/all/GCA/000/508/685/GCA_000508685.1_Ecoli_DORA_A_5_14_21_velvet_1.1
GCA_000513375.1_IS5	Escherichia coli IS5	IS5	ftp://ftp.ncbi.nlm.nih.gov/genomes/all/GCA/000/513/375/GCA_000513375.1_IS5
GCA_000689315.1_IS9	Escherichia coli IS9	IS9	ftp://ftp.ncbi.nlm.nih.gov/genomes/all/GCA/000/689/315/GCA_000689315.1_IS9
GCA_000529855.1_ISC7v1	Escherichia coli ISC7	ISC7	ftp://ftp.ncbi.nlm.nih.gov/genomes/all/GCA/000/529/855/GCA_000529855.1_ISC7v1
GCA_000529555.1_ISC41v1	Escherichia coli ISC41	ISC41	ftp://ftp.ncbi.nlm.nih.gov/genomes/all/GCA/000/529/555/GCA_000529555.1_ISC41v1
GCA_000529355.1_IS25v1	Escherichia coli IS25	IS25	ftp://ftp.ncbi.nlm.nih.gov/genomes/all/GCA/000/529/355/GCA_000529355.1_IS25v1
GCA_000529975.1_IS29v1	Escherichia coli IS29	IS29	ftp://ftp.ncbi.nlm.nih.gov/genomes/all/GCA/000/529/975/GCA_000529975.1_IS29v1
GCA_000529615.1_IS35v1	Escherichia coli IS35	IS35	ftp://ftp.ncbi.nlm.nih.gov/genomes/all/GCA/000/529/615/GCA_000529615.1_IS35v1
GCA_000529815.1_ISC56v1	Escherichia coli ISC56	ISC56	ftp://ftp.ncbi.nlm.nih.gov/genomes/all/GCA/000/529/815/GCA_000529815.1_ISC56v1
GCA_000517165.1_ASM51716v1	Escherichia coli str. K-12 substr. MG1655	K-12 substr. MG1655	ftp://ftp.ncbi.nlm.nih.gov/genomes/all/GCA/000/517/165/GCA_000517165.1_ASM51716v1
GCA_000517245.1_ETEC_B2C	Escherichia coli O6:H16:CFA/II str. B2C	B2C	ftp://ftp.ncbi.nlm.nih.gov/genomes/all/GCA/000/517/245/GCA_000517245.1_ETEC_B2C
GCA_000520055.1_ASM52005v1	Escherichia coli O145:H28 str. RM13516	RM13516	ftp://ftp.ncbi.nlm.nih.gov/genomes/all/GCA/000/520/055/GCA_000520055.1_ASM52005v1
GCA_000520035.1_ASM52003v1	Escherichia coli O145:H28 str. RM13514	RM13514	ftp://ftp.ncbi.nlm.nih.gov/genomes/all/GCA/000/520/035/GCA_000520035.1_ASM52003v1
GCA_000522105.1_Esch_coli_BIDMC_43a_V1	Escherichia coli BIDMC 43a	BIDMC 43a	ftp://ftp.ncbi.nlm.nih.gov/genomes/all/GCA/000/522/105/GCA_000522105.1_Esch_coli_BIDMC_43a_V1
GCA_000522405.1_Esch_coli_BIDMC_6_V2	Escherichia coli BIDMC 6	BIDMC 6	ftp://ftp.ncbi.nlm.nih.gov/genomes/all/GCA/000/522/405/GCA_000522405.1_Esch_coli_BIDMC_6_V2
GCA_000522365.1_Esch_coli_BIDMC_49b_V1	Escherichia coli BIDMC 49b	BIDMC 49b	ftp://ftp.ncbi.nlm.nih.gov/genomes/all/GCA/000/522/365/GCA_000522365.1_Esch_coli_BIDMC_49b_V1
GCA_000522385.1_Esch_coli_BIDMC_49a_V1	Escherichia coli BIDMC 49a	BIDMC 49a	ftp://ftp.ncbi.nlm.nih.gov/genomes/all/GCA/000/522/385/GCA_000522385.1_Esch_coli_BIDMC_49a_V1
GCA_000522325.1_Esch_coli_BWH_40_V1	Escherichia coli BWH 40	BWH 40	ftp://ftp.ncbi.nlm.nih.gov/genomes/all/GCA/000/522/325/GCA_000522325.1_Esch_coli_BWH_40_V1
GCA_000522125.1_Esch_coli_BIDMC_20B_V1	Escherichia coli BIDMC 20B	BIDMC 20B	ftp://ftp.ncbi.nlm.nih.gov/genomes/all/GCA/000/522/125/GCA_000522125.1_Esch_coli_BIDMC_20B_V1
GCA_000522145.1_Esch_coli_BIDMC_20A_V2	Escherichia coli BIDMC 20A	BIDMC 20A	ftp://ftp.ncbi.nlm.nih.gov/genomes/all/GCA/000/522/145/GCA_000522145.1_Esch_coli_BIDMC_20A_V2
GCA_000522085.1_Esch_coli_BIDMC_43b_V1	Escherichia coli BIDMC 43b	BIDMC 43b	ftp://ftp.ncbi.nlm.nih.gov/genomes/all/GCA/000/522/085/GCA_000522085.1_Esch_coli_BIDMC_43b_V1
GCA_000522345.1_Esch_coli_BWH_34_V1	Escherichia coli BWH 34	BWH 34	ftp://ftp.ncbi.nlm.nih.gov/genomes/all/GCA/000/522/345/GCA_000522345.1_Esch_coli_BWH_34_V1
GCA_000522265.1_Esch_coli_BIDMC_9_V2	Escherichia coli BIDMC 9	BIDMC 9	ftp://ftp.ncbi.nlm.nih.gov/genomes/all/GCA/000/522/265/GCA_000522265.1_Esch_coli_BIDMC_9_V2
GCA_000522185.1_Esch_coli_BIDMC_19A_V2	Escherichia coli BIDMC 19A	BIDMC 19A	ftp://ftp.ncbi.nlm.nih.gov/genomes/all/GCA/000/522/185/GCA_000522185.1_Esch_coli_BIDMC_19A_V2
GCA_000522285.1_Esch_coli_BIDMC_3_V2	Escherichia coli BIDMC 3	BIDMC 3	ftp://ftp.ncbi.nlm.nih.gov/genomes/all/GCA/000/522/285/GCA_000522285.1_Esch_coli_BIDMC_3_V2
GCA_000522245.1_Esch_coli_BIDMC_15_V2	Escherichia coli BIDMC 15	BIDMC 15	ftp://ftp.ncbi.nlm.nih.gov/genomes/all/GCA/000/522/245/GCA_000522245.1_Esch_coli_BIDMC_15_V2
GCA_000522165.1_Esch_coli_BIDMC_19B_V2	Escherichia coli BIDMC 19B	BIDMC 19B	ftp://ftp.ncbi.nlm.nih.gov/genomes/all/GCA/000/522/165/GCA_000522165.1_Esch_coli_BIDMC_19B_V2
GCA_000522305.1_Esch_coli_BIDMC_2B_V2	Escherichia coli BIDMC 2B	BIDMC 2B	ftp://ftp.ncbi.nlm.nih.gov/genomes/all/GCA/000/522/305/GCA_000522305.1_Esch_coli_BIDMC_2B_V2
GCA_000522205.1_Esch_coli_BIDMC_17B_V2	Escherichia coli BIDMC 17B	BIDMC 17B	ftp://ftp.ncbi.nlm.nih.gov/genomes/all/GCA/000/522/205/GCA_000522205.1_Esch_coli_BIDMC_17B_V2
GCA_000522225.1_Esch_coli_BIDMC_17A_V2	Escherichia coli BIDMC 17A	BIDMC 17A	ftp://ftp.ncbi.nlm.nih.gov/genomes/all/GCA/000/522/225/GCA_000522225.1_Esch_coli_BIDMC_17A_V2
GCA_000564835.2_EC096_10.1	Escherichia coli EC096/10	EC096/10	ftp://ftp.ncbi.nlm.nih.gov/genomes/all/GCA/000/564/835/GCA_000564835.2_EC096_10.1
GCA_000576655.1_MP1_1.0	Escherichia coli MP1	MP1	ftp://ftp.ncbi.nlm.nih.gov/genomes/all/GCA/000/576/655/GCA_000576655.1_MP1_1.0
GCA_000586515.1_E.coliLR09v1	Escherichia coli LR09	LR09	ftp://ftp.ncbi.nlm.nih.gov/genomes/all/GCA/000/586/515/GCA_000586515.1_E.coliLR09v1
GCA_000285655.3_EC958.v1	Escherichia coli O25b:H4-ST131	EC958	ftp://ftp.ncbi.nlm.nih.gov/genomes/all/GCA/000/285/655/GCA_000285655.3_EC958.v1
GCA_000597845.1_ASM59784v1	Escherichia coli	ST540	ftp://ftp.ncbi.nlm.nih.gov/genomes/all/GCA/000/597/845/GCA_000597845.1_ASM59784v1
GCA_000599625.1_ASM59962v1	Escherichia coli	ST540	ftp://ftp.ncbi.nlm.nih.gov/genomes/all/GCA/000/599/625/GCA_000599625.1_ASM59962v1
GCA_000599645.1_ASM59964v1	Escherichia coli	ST540	ftp://ftp.ncbi.nlm.nih.gov/genomes/all/GCA/000/599/645/GCA_000599645.1_ASM59964v1
GCA_000599685.1_ASM59968v1	Escherichia coli	ST2747	ftp://ftp.ncbi.nlm.nih.gov/genomes/all/GCA/000/599/685/GCA_000599685.1_ASM59968v1
GCA_000599665.1_ASM59966v1	Escherichia coli	ST2747	ftp://ftp.ncbi.nlm.nih.gov/genomes/all/GCA/000/599/665/GCA_000599665.1_ASM59966v1
GCA_000599705.1_ASM59970v1	Escherichia coli	ST2747	ftp://ftp.ncbi.nlm.nih.gov/genomes/all/GCA/000/599/705/GCA_000599705.1_ASM59970v1
GCA_000599805.2_a5_miseq_linux_20140113	Escherichia coli	UCD_JA65	ftp://ftp.ncbi.nlm.nih.gov/genomes/all/GCA/000/599/805/GCA_000599805.2_a5_miseq_linux_20140113
GCA_000599765.2_a5_miseq_linux_20140113	Escherichia coli	UCD_JA23	ftp://ftp.ncbi.nlm.nih.gov/genomes/all/GCA/000/599/765/GCA_000599765.2_a5_miseq_linux_20140113
GCA_000599745.2_a5_miseq_linux_20140113	Escherichia coli	UCD_JA17	ftp://ftp.ncbi.nlm.nih.gov/genomes/all/GCA/000/599/745/GCA_000599745.2_a5_miseq_linux_20140113
GCA_000599825.1_a5_miseq_linux_20140113	Escherichia coli	UCD_JA69	ftp://ftp.ncbi.nlm.nih.gov/genomes/all/GCA/000/599/825/GCA_000599825.1_a5_miseq_linux_20140113
GCA_000599725.2_a5_miseq_linux_20140113	Escherichia coli	UCD_JA03	ftp://ftp.ncbi.nlm.nih.gov/genomes/all/GCA/000/599/725/GCA_000599725.2_a5_miseq_linux_20140113
GCA_000599785.2_a5_miseq_linux_20140113	Escherichia coli	UCD_JA62	ftp://ftp.ncbi.nlm.nih.gov/genomes/all/GCA/000/599/785/GCA_000599785.2_a5_miseq_linux_20140113
GCA_000601195.1_ASM60119v1	Escherichia coli 1-176-05_S3_C2	1-176-05_S3_C2	ftp://ftp.ncbi.nlm.nih.gov/genomes/all/GCA/000/601/195/GCA_000601195.1_ASM60119v1
GCA_000601315.1_ASM60131v1	Escherichia coli 1-110-08_S1_C1	1-110-08_S1_C1	ftp://ftp.ncbi.nlm.nih.gov/genomes/all/GCA/000/601/315/GCA_000601315.1_ASM60131v1
GCA_000601295.1_ASM60129v1	Escherichia coli 1-110-08_S1_C3	1-110-08_S1_C3	ftp://ftp.ncbi.nlm.nih.gov/genomes/all/GCA/000/601/295/GCA_000601295.1_ASM60129v1
GCA_000601275.1_ASM60127v1	Escherichia coli 1-110-08_S1_C2	1-110-08_S1_C2	ftp://ftp.ncbi.nlm.nih.gov/genomes/all/GCA/000/601/275/GCA_000601275.1_ASM60127v1
GCA_000601255.1_ASM60125v1	Escherichia coli 1-176-05_S1_C1	1-176-05_S1_C1	ftp://ftp.ncbi.nlm.nih.gov/genomes/all/GCA/000/601/255/GCA_000601255.1_ASM60125v1
GCA_000601235.1_ASM60123v1	Escherichia coli 1-110-08_S4_C3	1-110-08_S4_C3	ftp://ftp.ncbi.nlm.nih.gov/genomes/all/GCA/000/601/235/GCA_000601235.1_ASM60123v1
GCA_000601215.1_ASM60121v1	Escherichia coli 1-110-08_S4_C2	1-110-08_S4_C2	ftp://ftp.ncbi.nlm.nih.gov/genomes/all/GCA/000/601/215/GCA_000601215.1_ASM60121v1
GCA_000601135.1_ASM60113v1	Escherichia coli 1-176-05_S3_C1	1-176-05_S3_C1	ftp://ftp.ncbi.nlm.nih.gov/genomes/all/GCA/000/601/135/GCA_000601135.1_ASM60113v1
GCA_000601175.1_ASM60117v1	Escherichia coli 1-110-08_S3_C2	1-110-08_S3_C2	ftp://ftp.ncbi.nlm.nih.gov/genomes/all/GCA/000/601/175/GCA_000601175.1_ASM60117v1
GCA_000601355.1_ASM60135v1	Escherichia coli 1-110-08_S4_C1	1-110-08_S4_C1	ftp://ftp.ncbi.nlm.nih.gov/genomes/all/GCA/000/601/355/GCA_000601355.1_ASM60135v1
GCA_000601335.1_ASM60133v1	Escherichia coli 1-110-08_S3_C3	1-110-08_S3_C3	ftp://ftp.ncbi.nlm.nih.gov/genomes/all/GCA/000/601/335/GCA_000601335.1_ASM60133v1
GCA_000601155.1_ASM60115v1	Escherichia coli 1-110-08_S3_C1	1-110-08_S3_C1	ftp://ftp.ncbi.nlm.nih.gov/genomes/all/GCA/000/601/155/GCA_000601155.1_ASM60115v1
GCA_000607285.1_Esch_coli_K02_V1	Escherichia coli K02	K02	ftp://ftp.ncbi.nlm.nih.gov/genomes/all/GCA/000/607/285/GCA_000607285.1_Esch_coli_K02_V1
GCA_000613265.1_ASM61326v1	Escherichia coli DSM 30083 = JCM 1649 = ATCC 11775	JCM 1649	ftp://ftp.ncbi.nlm.nih.gov/genomes/all/GCA/000/613/265/GCA_000613265.1_ASM61326v1
GCA_000614505.1_ASM61450v1	Escherichia coli JCM 20135	JCM 20135	ftp://ftp.ncbi.nlm.nih.gov/genomes/all/GCA/000/614/505/GCA_000614505.1_ASM61450v1
GCA_000614625.1_ASM61462v1	Escherichia coli JCM 5491	JCM 5491	ftp://ftp.ncbi.nlm.nih.gov/genomes/all/GCA/000/614/625/GCA_000614625.1_ASM61462v1
GCA_000614425.1_ASM61442v1	Escherichia coli JCM 18426	JCM 18426	ftp://ftp.ncbi.nlm.nih.gov/genomes/all/GCA/000/614/425/GCA_000614425.1_ASM61442v1
GCA_000617385.1_Ec06-3555	Escherichia coli O55:H7 str. 06-3555	jun-55	ftp://ftp.ncbi.nlm.nih.gov/genomes/all/GCA/000/617/385/GCA_000617385.1_Ec06-3555
GCA_000617045.2_Ec04-3023	Escherichia coli O103:H11 str. 04-3023	abr-23	ftp://ftp.ncbi.nlm.nih.gov/genomes/all/GCA/000/617/045/GCA_000617045.2_Ec04-3023
GCA_000617165.2_Ec02-3404	Escherichia coli O28ac:NM str. 02-3404	feb-04	ftp://ftp.ncbi.nlm.nih.gov/genomes/all/GCA/000/617/165/GCA_000617165.2_Ec02-3404
GCA_000614435.2_Ec99-3165	Escherichia coli O6:H16 str. 99-3165	99-3165	ftp://ftp.ncbi.nlm.nih.gov/genomes/all/GCA/000/614/435/GCA_000614435.2_Ec99-3165
GCA_000616565.1_Ec07-4281	Escherichia coli O69:H11 str. 07-4281	jul-81	ftp://ftp.ncbi.nlm.nih.gov/genomes/all/GCA/000/616/565/GCA_000616565.1_Ec07-4281
GCA_000617425.1_Ec06-3691	Escherichia coli O91:H14 str. 06-3691	jun-91	ftp://ftp.ncbi.nlm.nih.gov/genomes/all/GCA/000/617/425/GCA_000617425.1_Ec06-3691
GCA_000614465.2_Ec99-3124	Escherichia coli O86:H34 str. 99-3124	99-3124	ftp://ftp.ncbi.nlm.nih.gov/genomes/all/GCA/000/614/465/GCA_000614465.2_Ec99-3124
GCA_000617205.1_Ec03-3269	Escherichia coli O174:H21 str. 03-3269	mar-69	ftp://ftp.ncbi.nlm.nih.gov/genomes/all/GCA/000/617/205/GCA_000617205.1_Ec03-3269
GCA_000617245.2_Ec03-3484	Escherichia coli O111:NM str. 03-3484	mar-84	ftp://ftp.ncbi.nlm.nih.gov/genomes/all/GCA/000/617/245/GCA_000617245.2_Ec03-3484
GCA_000615655.2_Ec2010C-4221	Escherichia coli O111:NM str. 2010C-4221	2010C-4221	ftp://ftp.ncbi.nlm.nih.gov/genomes/all/GCA/000/615/655/GCA_000615655.2_Ec2010C-4221
GCA_000617625.2_Ec2010C-4622	Escherichia coli O111:NM str. 2010C-4622	2010C-4622	ftp://ftp.ncbi.nlm.nih.gov/genomes/all/GCA/000/617/625/GCA_000617625.2_Ec2010C-4622
GCA_000616325.2_Ec2011C-3679	Escherichia coli O111:NM str. 2011C-3679	2011C-3679	ftp://ftp.ncbi.nlm.nih.gov/genomes/all/GCA/000/616/325/GCA_000616325.2_Ec2011C-3679
GCA_000617785.1_Ec2010C-4558	Escherichia coli O177:NM str. 2010C-4558	2010C-4558	ftp://ftp.ncbi.nlm.nih.gov/genomes/all/GCA/000/617/785/GCA_000617785.1_Ec2010C-4558
GCA_000617105.1_Ec07-4224	Escherichia coli O113:H21 str. 07-4224	jul-24	ftp://ftp.ncbi.nlm.nih.gov/genomes/all/GCA/000/617/105/GCA_000617105.1_Ec07-4224
GCA_000617265.1_Ec04-3211	Escherichia coli O111:NM str. 04-3211	abr-11	ftp://ftp.ncbi.nlm.nih.gov/genomes/all/GCA/000/617/265/GCA_000617265.1_Ec04-3211
GCA_000615575.2_Ec2010C-3977	Escherichia coli O111:NM str. 2010C-3977	2010C-3977	ftp://ftp.ncbi.nlm.nih.gov/genomes/all/GCA/000/615/575/GCA_000615575.2_Ec2010C-3977
GCA_000617525.2_Ec2010C-4799	Escherichia coli O111:NM str. 2010C-4799	2010C-4799	ftp://ftp.ncbi.nlm.nih.gov/genomes/all/GCA/000/617/525/GCA_000617525.2_Ec2010C-4799
GCA_000617365.2_Ec06-3501	Escherichia coli O79:H7 str. 06-3501	jun-01	ftp://ftp.ncbi.nlm.nih.gov/genomes/all/GCA/000/617/365/GCA_000617365.2_Ec06-3501
GCA_000617645.2_Ec06-3822	Escherichia coli O121:H19 str. 06-3822	jun-22	ftp://ftp.ncbi.nlm.nih.gov/genomes/all/GCA/000/617/645/GCA_000617645.2_Ec06-3822
GCA_000616245.1_Ec2011C-3537	Escherichia coli O121:H19 str. 2011C-3537	2011C-3537	ftp://ftp.ncbi.nlm.nih.gov/genomes/all/GCA/000/616/245/GCA_000616245.1_Ec2011C-3537
GCA_000617585.1_Ec2010C-4874	Escherichia coli O165:H25 str. 2010C-4874	2010C-4874	ftp://ftp.ncbi.nlm.nih.gov/genomes/all/GCA/000/617/585/GCA_000617585.1_Ec2010C-4874
GCA_000617485.2_Ec2010C-4746	Escherichia coli O111:NM str. 2010C-4746	2010C-4746	ftp://ftp.ncbi.nlm.nih.gov/genomes/all/GCA/000/617/485/GCA_000617485.2_Ec2010C-4746
GCA_000617185.2_Ec03-3227	Escherichia coli O121:H19 str. 03-3227	mar-27	ftp://ftp.ncbi.nlm.nih.gov/genomes/all/GCA/000/617/185/GCA_000617185.2_Ec03-3227
GCA_000617605.2_Ec2010C-4966	Escherichia coli O121:H19 str. 2010C-4966	2010C-4966	ftp://ftp.ncbi.nlm.nih.gov/genomes/all/GCA/000/617/605/GCA_000617605.2_Ec2010C-4966
GCA_000614595.1_Ec2010EL1058	Escherichia coli O121:H19 str. 2010EL1058	2010EL1058	ftp://ftp.ncbi.nlm.nih.gov/genomes/all/GCA/000/614/595/GCA_000614595.1_Ec2010EL1058
GCA_000616725.2_Ec2011C-3072	Escherichia coli O121:H19 str. 2011C-3072	2011C-3072	ftp://ftp.ncbi.nlm.nih.gov/genomes/all/GCA/000/616/725/GCA_000616725.2_Ec2011C-3072
GCA_000614925.2_Ec2009EL1412	Escherichia coli O121:H19 str. 2009EL1412	2009EL1412	ftp://ftp.ncbi.nlm.nih.gov/genomes/all/GCA/000/614/925/GCA_000614925.2_Ec2009EL1412
GCA_000614765.2_Ec2009C-4659	Escherichia coli O121:H19 str. 2009C-4659	2009C-4659	ftp://ftp.ncbi.nlm.nih.gov/genomes/all/GCA/000/614/765/GCA_000614765.2_Ec2009C-4659
GCA_000614725.2_Ec2010C-4254	Escherichia coli O121:H19 str. 2010C-4254	2010C-4254	ftp://ftp.ncbi.nlm.nih.gov/genomes/all/GCA/000/614/725/GCA_000614725.2_Ec2010C-4254
GCA_000614215.2_Ec2011C-3108	Escherichia coli O121:H19 str. 2011C-3108	2011C-3108	ftp://ftp.ncbi.nlm.nih.gov/genomes/all/GCA/000/614/215/GCA_000614215.2_Ec2011C-3108
GCA_000614515.1_Ec2010C-4989	Escherichia coli O121:H19 str. 2010C-4989	2010C-4989	ftp://ftp.ncbi.nlm.nih.gov/genomes/all/GCA/000/614/515/GCA_000614515.1_Ec2010C-4989
GCA_000617545.2_Ec2010C-4818	Escherichia coli O111:NM str. 2010C-4818	2010C-4818	ftp://ftp.ncbi.nlm.nih.gov/genomes/all/GCA/000/617/545/GCA_000617545.2_Ec2010C-4818
GCA_000617565.1_Ec2010C-4824	Escherichia coli O121:H19 str. 2010C-4824	2010C-4824	ftp://ftp.ncbi.nlm.nih.gov/genomes/all/GCA/000/617/565/GCA_000617565.1_Ec2010C-4824
GCA_000617285.2_Ec06-3003	Escherichia coli O121:H19 str. 06-3003	jun-03	ftp://ftp.ncbi.nlm.nih.gov/genomes/all/GCA/000/617/285/GCA_000617285.2_Ec06-3003
GCA_000616265.1_Ec2011C-3573	Escherichia coli O111:NM str. 2011C-3573	2011C-3573	ftp://ftp.ncbi.nlm.nih.gov/genomes/all/GCA/000/616/265/GCA_000616265.1_Ec2011C-3573
GCA_000617005.2_Ec2010C-4732	Escherichia coli O121:H19 str. 2010C-4732	2010C-4732	ftp://ftp.ncbi.nlm.nih.gov/genomes/all/GCA/000/617/005/GCA_000617005.2_Ec2010C-4732
GCA_000617145.2_Ec02-3012	Escherichia coli O81:NM str. 02-3012	feb-12	ftp://ftp.ncbi.nlm.nih.gov/genomes/all/GCA/000/617/145/GCA_000617145.2_Ec02-3012
GCA_000616285.1_Ec2011C-3602	Escherichia coli O156:H25 str. 2011C-3602	2011C-3602	ftp://ftp.ncbi.nlm.nih.gov/genomes/all/GCA/000/616/285/GCA_000616285.1_Ec2011C-3602
GCA_000617805.2_Ec2010C-4592	Escherichia coli O111:NM str. 2010C-4592	2010C-4592	ftp://ftp.ncbi.nlm.nih.gov/genomes/all/GCA/000/617/805/GCA_000617805.2_Ec2010C-4592
GCA_000614885.2_Ec2010C-4979C1	Escherichia coli O157:H7 str. 2010C-4979C1	2010C-4979C1	ftp://ftp.ncbi.nlm.nih.gov/genomes/all/GCA/000/614/885/GCA_000614885.2_Ec2010C-4979C1
GCA_000616135.2_Ec2011C-3216	Escherichia coli O121:H19 str. 2011C-3216	2011C-3216	ftp://ftp.ncbi.nlm.nih.gov/genomes/all/GCA/000/616/135/GCA_000616135.2_Ec2011C-3216
GCA_000616305.2_Ec2011C-3632	Escherichia coli O111:NM str. 2011C-3632	2011C-3632	ftp://ftp.ncbi.nlm.nih.gov/genomes/all/GCA/000/616/305/GCA_000616305.2_Ec2011C-3632
GCA_000617345.1_Ec06-3484	Escherichia coli O145:NM str. 06-3484	jun-84	ftp://ftp.ncbi.nlm.nih.gov/genomes/all/GCA/000/617/345/GCA_000617345.1_Ec06-3484
GCA_000614035.2_Ec2011C-3170	Escherichia coli O111:NM str. 2011C-3170	2011C-3170	ftp://ftp.ncbi.nlm.nih.gov/genomes/all/GCA/000/614/035/GCA_000614035.2_Ec2011C-3170
GCA_000617125.2_Ec01-3147	Escherichia coli O45:H2 str. 01-3147	ene-47	ftp://ftp.ncbi.nlm.nih.gov/genomes/all/GCA/000/617/125/GCA_000617125.2_Ec01-3147
GCA_000616195.2_Ec2011C-3362	Escherichia coli O111:NM str. 2011C-3362	2011C-3362	ftp://ftp.ncbi.nlm.nih.gov/genomes/all/GCA/000/616/195/GCA_000616195.2_Ec2011C-3362
GCA_000616585.2_Ec08-3037	Escherichia coli O157:H7 str. 08-3037	ago-37	ftp://ftp.ncbi.nlm.nih.gov/genomes/all/GCA/000/616/585/GCA_000616585.2_Ec08-3037
GCA_000615455.2_Ec2010C-3609	Escherichia coli O121:H19 str. 2010C-3609	2010C-3609	ftp://ftp.ncbi.nlm.nih.gov/genomes/all/GCA/000/615/455/GCA_000615455.2_Ec2010C-3609
GCA_000614565.2_Ec2010C-5034	Escherichia coli O153:H2 str. 2010C-5034	2010C-5034	ftp://ftp.ncbi.nlm.nih.gov/genomes/all/GCA/000/614/565/GCA_000614565.2_Ec2010C-5034
GCA_000616225.2_Ec2011C-3500	Escherichia coli O121:H19 str. 2011C-3500	2011C-3500	ftp://ftp.ncbi.nlm.nih.gov/genomes/all/GCA/000/616/225/GCA_000616225.2_Ec2011C-3500
GCA_000617745.1_Ec2010C-4529	Escherichia coli O103:H25 str. 2010C-4529	2010C-4529	ftp://ftp.ncbi.nlm.nih.gov/genomes/all/GCA/000/617/745/GCA_000617745.1_Ec2010C-4529
GCA_000616645.2_Ec08-4169	Escherichia coli O157:H7 str. 08-4169	ago-69	ftp://ftp.ncbi.nlm.nih.gov/genomes/all/GCA/000/616/645/GCA_000616645.2_Ec08-4169
GCA_000617705.2_Ec06-4039	Escherichia coli O157:H7 str. 06-4039	jun-39	ftp://ftp.ncbi.nlm.nih.gov/genomes/all/GCA/000/617/705/GCA_000617705.2_Ec06-4039
GCA_000615535.1_Ec2010C-3876	Escherichia coli O45:H2 str. 2010C-3876	2010C-3876	ftp://ftp.ncbi.nlm.nih.gov/genomes/all/GCA/000/615/535/GCA_000615535.1_Ec2010C-3876
GCA_000617725.2_Ec07-3391	Escherichia coli O157:H7 str. 07-3391	jul-91	ftp://ftp.ncbi.nlm.nih.gov/genomes/all/GCA/000/617/725/GCA_000617725.2_Ec07-3391
GCA_000616685.2_Ec08-4487	Escherichia coli O111:NM str. 08-4487	ago-87	ftp://ftp.ncbi.nlm.nih.gov/genomes/all/GCA/000/616/685/GCA_000616685.2_Ec08-4487
GCA_000617225.1_Ec03-3458	Escherichia coli O119:H4 str. 03-3458	mar-58	ftp://ftp.ncbi.nlm.nih.gov/genomes/all/GCA/000/617/225/GCA_000617225.1_Ec03-3458
GCA_000615605.2_Ec2010C-4086	Escherichia coli O111:NM str. 2010C-4086	2010C-4086	ftp://ftp.ncbi.nlm.nih.gov/genomes/all/GCA/000/615/605/GCA_000615605.2_Ec2010C-4086
GCA_000617025.2_Ec2010C-4715	Escherichia coli O111:NM str. 2010C-4715	2010C-4715	ftp://ftp.ncbi.nlm.nih.gov/genomes/all/GCA/000/617/025/GCA_000617025.2_Ec2010C-4715
GCA_000617665.2_Ec07-3091	Escherichia coli O157:H7 str. 07-3091	jul-91	ftp://ftp.ncbi.nlm.nih.gov/genomes/all/GCA/000/617/665/GCA_000617665.2_Ec07-3091
GCA_000616385.2_Ec2011EL-1675A	Escherichia coli O104:H4 str. 2011EL-1675A	2011EL-1675A	ftp://ftp.ncbi.nlm.nih.gov/genomes/all/GCA/000/616/385/GCA_000616385.2_Ec2011EL-1675A
GCA_000616075.2_Ec2011EL-2112	Escherichia coli O157:H7 str. 2011EL-2112	2011EL-2112	ftp://ftp.ncbi.nlm.nih.gov/genomes/all/GCA/000/616/075/GCA_000616075.2_Ec2011EL-2112
GCA_000614305.2_Ec2011EL-2286	Escherichia coli O157:H7 str. 2011EL-2286	2011EL-2286	ftp://ftp.ncbi.nlm.nih.gov/genomes/all/GCA/000/614/305/GCA_000614305.2_Ec2011EL-2286
GCA_000615695.1_Ec2011EL-2101	Escherichia coli O157:H7 str. 2011EL-2101	2011EL-2101	ftp://ftp.ncbi.nlm.nih.gov/genomes/all/GCA/000/615/695/GCA_000615695.1_Ec2011EL-2101
GCA_000615815.2_Ec2011EL-2105	Escherichia coli O157:H7 str. 2011EL-2105	2011EL-2105	ftp://ftp.ncbi.nlm.nih.gov/genomes/all/GCA/000/615/815/GCA_000615815.2_Ec2011EL-2105
GCA_000616625.1_Ec08-3651	Escherichia coli O118:H16 str. 08-3651	ago-51	ftp://ftp.ncbi.nlm.nih.gov/genomes/all/GCA/000/616/625/GCA_000616625.1_Ec08-3651
GCA_000617765.2_Ec2010C-4557C2	Escherichia coli O145:NM str. 2010C-4557C2	2010C-4557C2	ftp://ftp.ncbi.nlm.nih.gov/genomes/all/GCA/000/617/765/GCA_000617765.2_Ec2010C-4557C2
GCA_000615745.2_Ec2011EL-2103	Escherichia coli O157:H7 str. 2011EL-2103	2011EL-2103	ftp://ftp.ncbi.nlm.nih.gov/genomes/all/GCA/000/615/745/GCA_000615745.2_Ec2011EL-2103
GCA_000615865.2_Ec2011EL-2106	Escherichia coli O157:H7 str. 2011EL-2106	2011EL-2106	ftp://ftp.ncbi.nlm.nih.gov/genomes/all/GCA/000/615/865/GCA_000615865.2_Ec2011EL-2106
GCA_000615785.2_Ec2011EL-2104	Escherichia coli O157:H7 str. 2011EL-2104	2011EL-2104	ftp://ftp.ncbi.nlm.nih.gov/genomes/all/GCA/000/615/785/GCA_000615785.2_Ec2011EL-2104
GCA_000615925.2_Ec2011EL-2107	Escherichia coli O157:H7 str. 2011EL-2107	2011EL-2107	ftp://ftp.ncbi.nlm.nih.gov/genomes/all/GCA/000/615/925/GCA_000615925.2_Ec2011EL-2107
GCA_000616035.2_Ec2011EL-2111	Escherichia coli O157:H7 str. 2011EL-2111	2011EL-2111	ftp://ftp.ncbi.nlm.nih.gov/genomes/all/GCA/000/616/035/GCA_000616035.2_Ec2011EL-2111
GCA_000614845.2_Ec2010C-4347	Escherichia coli O26:NM str. 2010C-4347	2010C-4347	ftp://ftp.ncbi.nlm.nih.gov/genomes/all/GCA/000/614/845/GCA_000614845.2_Ec2010C-4347
GCA_000616005.2_Ec2011EL-2109	Escherichia coli O157:H7 str. 2011EL-2109	2011EL-2109	ftp://ftp.ncbi.nlm.nih.gov/genomes/all/GCA/000/616/005/GCA_000616005.2_Ec2011EL-2109
GCA_000615965.2_Ec2011EL-2108	Escherichia coli O157:H7 str. 2011EL-2108	2011EL-2108	ftp://ftp.ncbi.nlm.nih.gov/genomes/all/GCA/000/615/965/GCA_000615965.2_Ec2011EL-2108
GCA_000616605.2_Ec08-3527	Escherichia coli O157:H7 str. 08-3527	ago-27	ftp://ftp.ncbi.nlm.nih.gov/genomes/all/GCA/000/616/605/GCA_000616605.2_Ec08-3527
GCA_000614645.2_Ec2011EL-2113	Escherichia coli O157:H7 str. 2011EL-2113	2011EL-2113	ftp://ftp.ncbi.nlm.nih.gov/genomes/all/GCA/000/614/645/GCA_000614645.2_Ec2011EL-2113
GCA_000614805.2_EcF7350	Escherichia coli O157:H7 str. F7350	F7350	ftp://ftp.ncbi.nlm.nih.gov/genomes/all/GCA/000/614/805/GCA_000614805.2_EcF7350
GCA_000617445.2_Ec06-3745	Escherichia coli O157:H7 str. 06-3745	jun-45	ftp://ftp.ncbi.nlm.nih.gov/genomes/all/GCA/000/617/445/GCA_000617445.2_Ec06-3745
GCA_000614085.2_Ec2011EL-2288	Escherichia coli O157:H7 str. 2011EL-2288	2011EL-2288	ftp://ftp.ncbi.nlm.nih.gov/genomes/all/GCA/000/614/085/GCA_000614085.2_Ec2011EL-2288
GCA_000614965.1_Ec2009EL1705	Escherichia coli O157:H7 str. 2009EL1705	2009EL1705	ftp://ftp.ncbi.nlm.nih.gov/genomes/all/GCA/000/614/965/GCA_000614965.1_Ec2009EL1705
GCA_000616445.2_Ec2011EL-2092	Escherichia coli O157:H7 str. 2011EL-2092	2011EL-2092	ftp://ftp.ncbi.nlm.nih.gov/genomes/all/GCA/000/616/445/GCA_000616445.2_Ec2011EL-2092
GCA_000615385.1_Ec2010C-3521	Escherichia coli O145:NM str. 2010C-3521	2010C-3521	ftp://ftp.ncbi.nlm.nih.gov/genomes/all/GCA/000/615/385/GCA_000615385.1_Ec2010C-3521
GCA_000614345.2_Ec2011EL-2312	Escherichia coli O157:H7 str. 2011EL-2312	2011EL-2312	ftp://ftp.ncbi.nlm.nih.gov/genomes/all/GCA/000/614/345/GCA_000614345.2_Ec2011EL-2312
GCA_000616505.2_Ec2011EL-2096	Escherichia coli O157:H7 str. 2011EL-2096	2011EL-2096	ftp://ftp.ncbi.nlm.nih.gov/genomes/all/GCA/000/616/505/GCA_000616505.2_Ec2011EL-2096
GCA_000616465.2_Ec2011EL-2093	Escherichia coli O157:H7 str. 2011EL-2093	2011EL-2093	ftp://ftp.ncbi.nlm.nih.gov/genomes/all/GCA/000/616/465/GCA_000616465.2_Ec2011EL-2093
GCA_000616545.2_Ec2011EL-2098	Escherichia coli O157:H7 str. 2011EL-2098	2011EL-2098	ftp://ftp.ncbi.nlm.nih.gov/genomes/all/GCA/000/616/545/GCA_000616545.2_Ec2011EL-2098
GCA_000614685.2_Ec2011EL-2289	Escherichia coli O157:H7 str. 2011EL-2289	2011EL-2289	ftp://ftp.ncbi.nlm.nih.gov/genomes/all/GCA/000/614/685/GCA_000614685.2_Ec2011EL-2289
GCA_000616705.2_Ec2011EL-2099	Escherichia coli O157:H7 str. 2011EL-2099	2011EL-2099	ftp://ftp.ncbi.nlm.nih.gov/genomes/all/GCA/000/616/705/GCA_000616705.2_Ec2011EL-2099
GCA_000614255.1_Ec2011EL-2114	Escherichia coli O157:H7 str. 2011EL-2114	2011EL-2114	ftp://ftp.ncbi.nlm.nih.gov/genomes/all/GCA/000/614/255/GCA_000614255.1_Ec2011EL-2114
GCA_000616425.2_Ec2011EL-2091	Escherichia coli O157:H7 str. 2011EL-2091	2011EL-2091	ftp://ftp.ncbi.nlm.nih.gov/genomes/all/GCA/000/616/425/GCA_000616425.2_Ec2011EL-2091
GCA_000616485.2_Ec2011EL-2094	Escherichia coli O157:H7 str. 2011EL-2094	2011EL-2094	ftp://ftp.ncbi.nlm.nih.gov/genomes/all/GCA/000/616/485/GCA_000616485.2_Ec2011EL-2094
GCA_000617685.1_Ec2010C-4433	Escherichia coli O103:H2 str. 2010C-4433	2010C-4433	ftp://ftp.ncbi.nlm.nih.gov/genomes/all/GCA/000/617/685/GCA_000617685.1_Ec2010C-4433
GCA_000615345.1_Ec2010C-3518	Escherichia coli O145:NM str. 2010C-3518	2010C-3518	ftp://ftp.ncbi.nlm.nih.gov/genomes/all/GCA/000/615/345/GCA_000615345.1_Ec2010C-3518
GCA_000615175.1_Ec2010C-3510	Escherichia coli O145:NM str. 2010C-3510	2010C-3510	ftp://ftp.ncbi.nlm.nih.gov/genomes/all/GCA/000/615/175/GCA_000615175.1_Ec2010C-3510
GCA_000616525.2_Ec2011EL-2097	Escherichia coli O157:H7 str. 2011EL-2097	2011EL-2097	ftp://ftp.ncbi.nlm.nih.gov/genomes/all/GCA/000/616/525/GCA_000616525.2_Ec2011EL-2097
GCA_000616405.2_Ec2011EL-2090	Escherichia coli O157:H7 str. 2011EL-2090	2011EL-2090	ftp://ftp.ncbi.nlm.nih.gov/genomes/all/GCA/000/616/405/GCA_000616405.2_Ec2011EL-2090
GCA_000615225.2_Ec2010C-3511	Escherichia coli O145:NM str. 2010C-3511	2010C-3511	ftp://ftp.ncbi.nlm.nih.gov/genomes/all/GCA/000/615/225/GCA_000615225.2_Ec2010C-3511
GCA_000615015.1_Ec2009EL2109	Escherichia coli O157:H7 str. 2009EL2109	2009EL2109	ftp://ftp.ncbi.nlm.nih.gov/genomes/all/GCA/000/615/015/GCA_000615015.1_Ec2009EL2109
GCA_000615145.1_Ec2010C-3509	Escherichia coli O145:NM str. 2010C-3509	2010C-3509	ftp://ftp.ncbi.nlm.nih.gov/genomes/all/GCA/000/615/145/GCA_000615145.1_Ec2010C-3509
GCA_000615055.1_Ec2010C-3214	Escherichia coli O103:H11 str. 2010C-3214	2010C-3214	ftp://ftp.ncbi.nlm.nih.gov/genomes/all/GCA/000/615/055/GCA_000615055.1_Ec2010C-3214
GCA_000616745.1_EcK5806	Escherichia coli O157:H7 str. K5806	K5806	ftp://ftp.ncbi.nlm.nih.gov/genomes/all/GCA/000/616/745/GCA_000616745.1_EcK5806
GCA_000617465.2_Ec2010C-4735	Escherichia coli O111:NM str. 2010C-4735	2010C-4735	ftp://ftp.ncbi.nlm.nih.gov/genomes/all/GCA/000/617/465/GCA_000617465.2_Ec2010C-4735
GCA_000616365.1_Ec2011EL-1107	Escherichia coli O157:H7 str. 2011EL-1107	2011EL-1107	ftp://ftp.ncbi.nlm.nih.gov/genomes/all/GCA/000/616/365/GCA_000616365.1_Ec2011EL-1107
GCA_000614405.2_Ec2011EL-2287	Escherichia coli O157:H7 str. 2011EL-2287	2011EL-2287	ftp://ftp.ncbi.nlm.nih.gov/genomes/all/GCA/000/614/405/GCA_000614405.2_Ec2011EL-2287
GCA_000615085.1_Ec2010C-3507	Escherichia coli O145:NM str. 2010C-3507	2010C-3507	ftp://ftp.ncbi.nlm.nih.gov/genomes/all/GCA/000/615/085/GCA_000615085.1_Ec2010C-3507
GCA_000615415.2_Ec2010C-3526	Escherichia coli O145:NM str. 2010C-3526	2010C-3526	ftp://ftp.ncbi.nlm.nih.gov/genomes/all/GCA/000/615/415/GCA_000615415.2_Ec2010C-3526
GCA_000615265.1_Ec2010C-3516	Escherichia coli O145:NM str. 2010C-3516	2010C-3516	ftp://ftp.ncbi.nlm.nih.gov/genomes/all/GCA/000/615/265/GCA_000615265.1_Ec2010C-3516
GCA_000617065.1_Ec05-3646	Escherichia coli O26:H11 str. 05-3646	may-46	ftp://ftp.ncbi.nlm.nih.gov/genomes/all/GCA/000/617/065/GCA_000617065.1_Ec05-3646
GCA_000615505.1_Ec2010C-3840	Escherichia coli O121:H19 str. 2010C-3840	2010C-3840	ftp://ftp.ncbi.nlm.nih.gov/genomes/all/GCA/000/615/505/GCA_000615505.1_Ec2010C-3840
GCA_000617405.2_Ec06-3612	Escherichia coli O118:H16 str. 06-3612	jun-12	ftp://ftp.ncbi.nlm.nih.gov/genomes/all/GCA/000/617/405/GCA_000617405.2_Ec06-3612
GCA_000615305.1_Ec2010C-3517	Escherichia coli O145:NM str. 2010C-3517	2010C-3517	ftp://ftp.ncbi.nlm.nih.gov/genomes/all/GCA/000/615/305/GCA_000615305.1_Ec2010C-3517
GCA_000616665.2_Ec08-4270	Escherichia coli O145:NM str. 08-4270	ago-70	ftp://ftp.ncbi.nlm.nih.gov/genomes/all/GCA/000/616/665/GCA_000616665.2_Ec08-4270
GCA_000617325.1_Ec06-3325	Escherichia coli O69:H11 str. 06-3325	jun-25	ftp://ftp.ncbi.nlm.nih.gov/genomes/all/GCA/000/617/325/GCA_000617325.1_Ec06-3325
GCA_000617505.2_Ec2010C-4788	Escherichia coli O26:NM str. 2010C-4788	2010C-4788	ftp://ftp.ncbi.nlm.nih.gov/genomes/all/GCA/000/617/505/GCA_000617505.2_Ec2010C-4788
GCA_000616345.2_Ec2011C-3750	Escherichia coli O103:H2 str. 2011C-3750	2011C-3750	ftp://ftp.ncbi.nlm.nih.gov/genomes/all/GCA/000/616/345/GCA_000616345.2_Ec2011C-3750
GCA_000617305.2_Ec06-3256	Escherichia coli O118:H16 str. 06-3256	jun-56	ftp://ftp.ncbi.nlm.nih.gov/genomes/all/GCA/000/617/305/GCA_000617305.2_Ec06-3256
GCA_000617085.1_Ec04-3038	Escherichia coli O174:H8 str. 04-3038	abr-38	ftp://ftp.ncbi.nlm.nih.gov/genomes/all/GCA/000/617/085/GCA_000617085.1_Ec04-3038
GCA_000618565.1_EcK2845	Escherichia coli O157:H7 str. K2845	K2845	ftp://ftp.ncbi.nlm.nih.gov/genomes/all/GCA/000/618/565/GCA_000618565.1_EcK2845
GCA_000618965.1_Ec94-3025	Escherichia coli O104:H21 str. 94-3025	94-3025	ftp://ftp.ncbi.nlm.nih.gov/genomes/all/GCA/000/618/965/GCA_000618965.1_Ec94-3025
GCA_000618085.1_EcF5656C1	Escherichia coli O6:H16 str. F5656C1	F5656C1	ftp://ftp.ncbi.nlm.nih.gov/genomes/all/GCA/000/618/085/GCA_000618085.1_EcF5656C1
GCA_000618005.2_Ec98-3133	Escherichia coli O157:H16 str. 98-3133	98-3133	ftp://ftp.ncbi.nlm.nih.gov/genomes/all/GCA/000/618/005/GCA_000618005.2_Ec98-3133
GCA_000618205.2_EcF9792	Escherichia coli O169:H41 str. F9792	F9792	ftp://ftp.ncbi.nlm.nih.gov/genomes/all/GCA/000/618/205/GCA_000618205.2_EcF9792
GCA_000618405.2_EcE2539C1	Escherichia coli O25:NM str. E2539C1	E2539C1	ftp://ftp.ncbi.nlm.nih.gov/genomes/all/GCA/000/618/405/GCA_000618405.2_EcE2539C1
GCA_000619065.2_Ec2009C-4646	Escherichia coli O91:H21 str. 2009C-4646	2009C-4646	ftp://ftp.ncbi.nlm.nih.gov/genomes/all/GCA/000/619/065/GCA_000619065.2_Ec2009C-4646
GCA_000619245.1_Ec2009C-3299	Escherichia coli O121:H7 str. 2009C-3299	2009C-3299	ftp://ftp.ncbi.nlm.nih.gov/genomes/all/GCA/000/619/245/GCA_000619245.1_Ec2009C-3299
GCA_000619205.2_Ec2010C-3794	Escherichia coli O121:H19 str. 2010C-3794	2010C-3794	ftp://ftp.ncbi.nlm.nih.gov/genomes/all/GCA/000/619/205/GCA_000619205.2_Ec2010C-3794
GCA_000622285.2_ASM62228v2	Escherichia coli E1140	E1140	ftp://ftp.ncbi.nlm.nih.gov/genomes/all/GCA/000/622/285/GCA_000622285.2_ASM62228v2
GCA_000619085.2_Ec2009C-4750	Escherichia coli O121:H19 str. 2009C-4750	2009C-4750	ftp://ftp.ncbi.nlm.nih.gov/genomes/all/GCA/000/619/085/GCA_000619085.2_Ec2009C-4750
GCA_000618705.2_EcK5198	Escherichia coli O121:H19 str. K5198	K5198	ftp://ftp.ncbi.nlm.nih.gov/genomes/all/GCA/000/618/705/GCA_000618705.2_EcK5198
GCA_000618165.2_EcF6714	Escherichia coli O121:H19 str. F6714	F6714	ftp://ftp.ncbi.nlm.nih.gov/genomes/all/GCA/000/618/165/GCA_000618165.2_EcF6714
GCA_000618725.2_EcK5269	Escherichia coli O121:H19 str. K5269	K5269	ftp://ftp.ncbi.nlm.nih.gov/genomes/all/GCA/000/618/725/GCA_000618725.2_EcK5269
GCA_000618125.1_EcF6627	Escherichia coli O111:H8 str. F6627	F6627	ftp://ftp.ncbi.nlm.nih.gov/genomes/all/GCA/000/618/125/GCA_000618125.1_EcF6627
GCA_000618505.1_EcK2191	Escherichia coli O157:H7 str. K2191	K2191	ftp://ftp.ncbi.nlm.nih.gov/genomes/all/GCA/000/618/505/GCA_000618505.1_EcK2191
GCA_000619545.2_EcK6895	Escherichia coli O111:NM str. K6895	K6895	ftp://ftp.ncbi.nlm.nih.gov/genomes/all/GCA/000/619/545/GCA_000619545.2_EcK6895
GCA_000618425.1_EcK1792	Escherichia coli O157:H7 str. K1792	K1792	ftp://ftp.ncbi.nlm.nih.gov/genomes/all/GCA/000/618/425/GCA_000618425.1_EcK1792
GCA_000619225.2_Ec2009C-4006	Escherichia coli O111:NM str. 2009C-4006	2009C-4006	ftp://ftp.ncbi.nlm.nih.gov/genomes/all/GCA/000/619/225/GCA_000619225.2_Ec2009C-4006
GCA_000619125.2_Ec2009EL1302	Escherichia coli O121:H19 str. 2009EL1302	2009EL1302	ftp://ftp.ncbi.nlm.nih.gov/genomes/all/GCA/000/619/125/GCA_000619125.2_Ec2009EL1302
GCA_000618365.1_EcK1793	Escherichia coli O157:H7 str. K1793	K1793	ftp://ftp.ncbi.nlm.nih.gov/genomes/all/GCA/000/618/365/GCA_000618365.1_EcK1793
GCA_000618885.1_EcK5460	Escherichia coli O157:H7 str. K5460	K5460	ftp://ftp.ncbi.nlm.nih.gov/genomes/all/GCA/000/618/885/GCA_000618885.1_EcK5460
GCA_000619345.1_Ec2009C-3292	Escherichia coli O145:H28 str. 2009C-3292	2009C-3292	ftp://ftp.ncbi.nlm.nih.gov/genomes/all/GCA/000/619/345/GCA_000619345.1_Ec2009C-3292
GCA_000619745.2_Ec2009C-4050	Escherichia coli O121:H19 str. 2009C-4050	2009C-4050	ftp://ftp.ncbi.nlm.nih.gov/genomes/all/GCA/000/619/745/GCA_000619745.2_Ec2009C-4050
GCA_000619105.1_Ec2009C-4780	Escherichia coli O45:H2 str. 2009C-4780	2009C-4780	ftp://ftp.ncbi.nlm.nih.gov/genomes/all/GCA/000/619/105/GCA_000619105.1_Ec2009C-4780
GCA_000618385.1_EcK1795	Escherichia coli O157:H7 str. K1795	K1795	ftp://ftp.ncbi.nlm.nih.gov/genomes/all/GCA/000/618/385/GCA_000618385.1_EcK1795
GCA_000619165.1_Ec2009EL1913	Escherichia coli O157:H7 str. 2009EL1913	2009EL1913	ftp://ftp.ncbi.nlm.nih.gov/genomes/all/GCA/000/619/165/GCA_000619165.1_Ec2009EL1913
GCA_000619765.2_Ec2009C-3279	Escherichia coli O103:H2 str. 2009C-3279	2009C-3279	ftp://ftp.ncbi.nlm.nih.gov/genomes/all/GCA/000/619/765/GCA_000619765.2_Ec2009C-3279
GCA_000618585.1_EcK2854	Escherichia coli O157:H7 str. K2854	K2854	ftp://ftp.ncbi.nlm.nih.gov/genomes/all/GCA/000/618/585/GCA_000618585.1_EcK2854
GCA_000619625.1_EcK6904	Escherichia coli O111:NM str. K6904	K6904	ftp://ftp.ncbi.nlm.nih.gov/genomes/all/GCA/000/619/625/GCA_000619625.1_EcK6904
GCA_000619405.1_EcK6676	Escherichia coli O157:H7 str. K6676	K6676	ftp://ftp.ncbi.nlm.nih.gov/genomes/all/GCA/000/619/405/GCA_000619405.1_EcK6676
GCA_000618525.1_EcK2581	Escherichia coli O157:H7 str. K2581	K2581	ftp://ftp.ncbi.nlm.nih.gov/genomes/all/GCA/000/618/525/GCA_000618525.1_EcK2581
GCA_000618805.1_EcK5453	Escherichia coli O157:H7 str. K5453	K5453	ftp://ftp.ncbi.nlm.nih.gov/genomes/all/GCA/000/618/805/GCA_000618805.1_EcK5453
GCA_000622265.1_CLC_6.5.1_of_E._coli_genome	Escherichia coli E1728	E1728	ftp://ftp.ncbi.nlm.nih.gov/genomes/all/GCA/000/622/265/GCA_000622265.1_CLC_6.5.1_of_E._coli_genome
GCA_000618925.2_EcK7140	Escherichia coli O157:H7 str. K7140	K7140	ftp://ftp.ncbi.nlm.nih.gov/genomes/all/GCA/000/618/925/GCA_000618925.2_EcK7140
GCA_000618065.2_EcF7384	Escherichia coli O157:H7 str. F7384	F7384	ftp://ftp.ncbi.nlm.nih.gov/genomes/all/GCA/000/618/065/GCA_000618065.2_EcF7384
GCA_000618445.1_EcK1921	Escherichia coli O157:H7 str. K1921	K1921	ftp://ftp.ncbi.nlm.nih.gov/genomes/all/GCA/000/618/445/GCA_000618445.1_EcK1921
GCA_000618765.1_EcK5448	Escherichia coli O157:H7 str. K5448	K5448	ftp://ftp.ncbi.nlm.nih.gov/genomes/all/GCA/000/618/765/GCA_000618765.1_EcK5448
GCA_000619645.2_EcK6915	Escherichia coli O111:NM str. K6915	K6915	ftp://ftp.ncbi.nlm.nih.gov/genomes/all/GCA/000/619/645/GCA_000619645.2_EcK6915
GCA_000618865.1_EcK5607	Escherichia coli O157:H7 str. K5607	K5607	ftp://ftp.ncbi.nlm.nih.gov/genomes/all/GCA/000/618/865/GCA_000618865.1_EcK5607
GCA_000618905.2_EcF8704-2	Escherichia coli O39:NM str. F8704-2	F8704-2	ftp://ftp.ncbi.nlm.nih.gov/genomes/all/GCA/000/618/905/GCA_000618905.2_EcF8704-2
GCA_000618345.1_EcK1845	Escherichia coli O157:H7 str. K1845	K1845	ftp://ftp.ncbi.nlm.nih.gov/genomes/all/GCA/000/618/345/GCA_000618345.1_EcK1845
GCA_000619585.2_EcK6898	Escherichia coli O111:NM str. K6898	K6898	ftp://ftp.ncbi.nlm.nih.gov/genomes/all/GCA/000/619/585/GCA_000619585.2_EcK6898
GCA_000618285.2_EcH2498	Escherichia coli O157:H7 str. H2498	H2498	ftp://ftp.ncbi.nlm.nih.gov/genomes/all/GCA/000/618/285/GCA_000618285.2_EcH2498
GCA_000619565.2_EcK6897	Escherichia coli O111:NM str. K6897	K6897	ftp://ftp.ncbi.nlm.nih.gov/genomes/all/GCA/000/619/565/GCA_000619565.2_EcK6897
GCA_000618745.1_EcK5418	Escherichia coli O157:H7 str. K5418	K5418	ftp://ftp.ncbi.nlm.nih.gov/genomes/all/GCA/000/618/745/GCA_000618745.1_EcK5418
GCA_000619265.2_Ec2009C-3686	Escherichia coli O45:H2 str. 2009C-3686	2009C-3686	ftp://ftp.ncbi.nlm.nih.gov/genomes/all/GCA/000/619/265/GCA_000619265.2_Ec2009C-3686
GCA_000619005.2_Ec2009C-4052	Escherichia coli O111:NM str. 2009C-4052	2009C-4052	ftp://ftp.ncbi.nlm.nih.gov/genomes/all/GCA/000/619/005/GCA_000619005.2_Ec2009C-4052
GCA_000618665.1_EcK2324	Escherichia coli O157:H7 str. K2324	K2324	ftp://ftp.ncbi.nlm.nih.gov/genomes/all/GCA/000/618/665/GCA_000618665.1_EcK2324
GCA_000618485.1_EcK2188	Escherichia coli O157:H7 str. K2188	K2188	ftp://ftp.ncbi.nlm.nih.gov/genomes/all/GCA/000/618/485/GCA_000618485.1_EcK2188
GCA_000619365.1_EcK5852	Escherichia coli O157:H7 str. K5852	K5852	ftp://ftp.ncbi.nlm.nih.gov/genomes/all/GCA/000/619/365/GCA_000619365.1_EcK5852
GCA_000618785.1_EcK5449	Escherichia coli O157:H7 str. K5449	K5449	ftp://ftp.ncbi.nlm.nih.gov/genomes/all/GCA/000/618/785/GCA_000618785.1_EcK5449
GCA_000618325.1_EcK1796	Escherichia coli O157:H7 str. K1796	K1796	ftp://ftp.ncbi.nlm.nih.gov/genomes/all/GCA/000/618/325/GCA_000618325.1_EcK1796
GCA_000619505.1_EcK6728	Escherichia coli O111:NM str. K6728	K6728	ftp://ftp.ncbi.nlm.nih.gov/genomes/all/GCA/000/619/505/GCA_000619505.1_EcK6728
GCA_000619725.2_Ec2009C-3227	Escherichia coli O91:H14 str. 2009C-3227	2009C-3227	ftp://ftp.ncbi.nlm.nih.gov/genomes/all/GCA/000/619/725/GCA_000619725.2_Ec2009C-3227
GCA_000618465.1_EcK1927	Escherichia coli O157:H7 str. K1927	K1927	ftp://ftp.ncbi.nlm.nih.gov/genomes/all/GCA/000/618/465/GCA_000618465.1_EcK1927
GCA_000618225.2_EcF7377	Escherichia coli O157:H7 str. F7377	F7377	ftp://ftp.ncbi.nlm.nih.gov/genomes/all/GCA/000/618/225/GCA_000618225.2_EcF7377
GCA_000618185.1_EcG5303	Escherichia coli O157:H7 str. G5303	G5303	ftp://ftp.ncbi.nlm.nih.gov/genomes/all/GCA/000/618/185/GCA_000618185.1_EcG5303
GCA_000619305.1_Ec2009C-3745	Escherichia coli O91:NM str. 2009C-3745	2009C-3745	ftp://ftp.ncbi.nlm.nih.gov/genomes/all/GCA/000/619/305/GCA_000619305.1_Ec2009C-3745
GCA_000618245.1_EcH2495	Escherichia coli O157:H7 str. H2495	H2495	ftp://ftp.ncbi.nlm.nih.gov/genomes/all/GCA/000/618/245/GCA_000618245.1_EcH2495
GCA_000619665.1_Ec08-4529	Escherichia coli O157:H7 str. 08-4529	ago-29	ftp://ftp.ncbi.nlm.nih.gov/genomes/all/GCA/000/619/665/GCA_000619665.1_Ec08-4529
GCA_000618265.2_EcF6751	Escherichia coli O157:H7 str. F6751	F6751	ftp://ftp.ncbi.nlm.nih.gov/genomes/all/GCA/000/618/265/GCA_000618265.2_EcF6751
GCA_000619445.1_EcK5609	Escherichia coli O157:H7 str. K5609	K5609	ftp://ftp.ncbi.nlm.nih.gov/genomes/all/GCA/000/619/445/GCA_000619445.1_EcK5609
GCA_000618945.2_Ec2011EL-2290	Escherichia coli O157:H7 str. 2011EL-2290	2011EL-2290	ftp://ftp.ncbi.nlm.nih.gov/genomes/all/GCA/000/618/945/GCA_000618945.2_Ec2011EL-2290
GCA_000618045.1_EcF6749	Escherichia coli O157:H7 str. F6749	F6749	ftp://ftp.ncbi.nlm.nih.gov/genomes/all/GCA/000/618/045/GCA_000618045.1_EcF6749
GCA_000619465.2_EcK6722	Escherichia coli O111:NM str. K6722	K6722	ftp://ftp.ncbi.nlm.nih.gov/genomes/all/GCA/000/619/465/GCA_000619465.2_EcK6722
GCA_000618985.2_Ec2011EL-2313	Escherichia coli O157:H7 str. 2011EL-2313	2011EL-2313	ftp://ftp.ncbi.nlm.nih.gov/genomes/all/GCA/000/618/985/GCA_000618985.2_Ec2011EL-2313
GCA_000618825.1_EcK5467	Escherichia coli O157:H7 str. K5467	K5467	ftp://ftp.ncbi.nlm.nih.gov/genomes/all/GCA/000/618/825/GCA_000618825.1_EcK5467
GCA_000617985.2_EcK1516	Escherichia coli O15:H18 str. K1516	K1516	ftp://ftp.ncbi.nlm.nih.gov/genomes/all/GCA/000/617/985/GCA_000617985.2_EcK1516
GCA_000618545.1_EcK2622	Escherichia coli O157:H7 str. K2622	K2622	ftp://ftp.ncbi.nlm.nih.gov/genomes/all/GCA/000/618/545/GCA_000618545.1_EcK2622
GCA_000618105.2_EcF6142	Escherichia coli O157:H7 str. F6142	F6142	ftp://ftp.ncbi.nlm.nih.gov/genomes/all/GCA/000/618/105/GCA_000618105.2_EcF6142
GCA_000618605.1_EcK4396	Escherichia coli O157:H7 str. K4396	K4396	ftp://ftp.ncbi.nlm.nih.gov/genomes/all/GCA/000/618/605/GCA_000618605.1_EcK4396
GCA_000619045.2_Ec2009C-4258	Escherichia coli O157:H7 str. 2009C-4258	2009C-4258	ftp://ftp.ncbi.nlm.nih.gov/genomes/all/GCA/000/619/045/GCA_000619045.2_Ec2009C-4258
GCA_000619685.2_Ec08-4540	Escherichia coli O157:NM str. 08-4540	ago-40	ftp://ftp.ncbi.nlm.nih.gov/genomes/all/GCA/000/619/685/GCA_000619685.2_Ec08-4540
GCA_000619605.1_EcK6908	Escherichia coli O111:NM str. K6908	K6908	ftp://ftp.ncbi.nlm.nih.gov/genomes/all/GCA/000/619/605/GCA_000619605.1_EcK6908
GCA_000618145.2_EcF7410	Escherichia coli O157:H7 str. F7410	F7410	ftp://ftp.ncbi.nlm.nih.gov/genomes/all/GCA/000/618/145/GCA_000618145.2_EcF7410
GCA_000617965.1_EcK4405	Escherichia coli O157:H7 str. K4405	K4405	ftp://ftp.ncbi.nlm.nih.gov/genomes/all/GCA/000/617/965/GCA_000617965.1_EcK4405
GCA_000618845.1_EcK5602	Escherichia coli O157:H7 str. K5602	K5602	ftp://ftp.ncbi.nlm.nih.gov/genomes/all/GCA/000/618/845/GCA_000618845.1_EcK5602
GCA_000618305.2_EcF6750	Escherichia coli O157:H7 str. F6750	F6750	ftp://ftp.ncbi.nlm.nih.gov/genomes/all/GCA/000/618/305/GCA_000618305.2_EcF6750
GCA_000618645.1_EcK2192	Escherichia coli O157:H7 str. K2192	K2192	ftp://ftp.ncbi.nlm.nih.gov/genomes/all/GCA/000/618/645/GCA_000618645.1_EcK2192
GCA_000619525.1_EcK6890	Escherichia coli O111:NM str. K6890	K6890	ftp://ftp.ncbi.nlm.nih.gov/genomes/all/GCA/000/619/525/GCA_000619525.1_EcK6890
GCA_000619285.2_Ec2009C-3601	Escherichia coli O69:H11 str. 2009C-3601	2009C-3601	ftp://ftp.ncbi.nlm.nih.gov/genomes/all/GCA/000/619/285/GCA_000619285.2_Ec2009C-3601
GCA_000619025.1_Ec2009C-4446	Escherichia coli O118:H16 str. 2009C-4446	2009C-4446	ftp://ftp.ncbi.nlm.nih.gov/genomes/all/GCA/000/619/025/GCA_000619025.1_Ec2009C-4446
GCA_000618625.1_EcK4406	Escherichia coli O157:H7 str. K4406	K4406	ftp://ftp.ncbi.nlm.nih.gov/genomes/all/GCA/000/618/625/GCA_000618625.1_EcK4406
GCA_000619485.1_EcK6723	Escherichia coli O111:NM str. K6723	K6723	ftp://ftp.ncbi.nlm.nih.gov/genomes/all/GCA/000/619/485/GCA_000619485.1_EcK6723
GCA_000619185.1_Ec2010C-3508	Escherichia coli O145:NM str. 2010C-3508	2010C-3508	ftp://ftp.ncbi.nlm.nih.gov/genomes/all/GCA/000/619/185/GCA_000619185.1_Ec2010C-3508
GCA_000618685.1_EcK4527	Escherichia coli O157:H7 str. K4527	K4527	ftp://ftp.ncbi.nlm.nih.gov/genomes/all/GCA/000/618/685/GCA_000618685.1_EcK4527
GCA_000619385.1_EcK6590	Escherichia coli O157:H7 str. K6590	K6590	ftp://ftp.ncbi.nlm.nih.gov/genomes/all/GCA/000/619/385/GCA_000619385.1_EcK6590
GCA_000618025.1_EcK1420	Escherichia coli O157:H7 str. K1420	K1420	ftp://ftp.ncbi.nlm.nih.gov/genomes/all/GCA/000/618/025/GCA_000618025.1_EcK1420
GCA_000619145.1_Ec2009EL1449	Escherichia coli O157:H7 str. 2009EL1449	2009EL1449	ftp://ftp.ncbi.nlm.nih.gov/genomes/all/GCA/000/619/145/GCA_000619145.1_Ec2009EL1449
GCA_000619705.2_Ec08-4661	Escherichia coli O69:H11 str. 08-4661	ago-61	ftp://ftp.ncbi.nlm.nih.gov/genomes/all/GCA/000/619/705/GCA_000619705.2_Ec08-4661
GCA_000619425.1_EcK6687	Escherichia coli O157:H7 str. K6687	K6687	ftp://ftp.ncbi.nlm.nih.gov/genomes/all/GCA/000/619/425/GCA_000619425.1_EcK6687
GCA_000619325.2_Ec2009C-3307	Escherichia coli O123:H11 str. 2009C-3307	2009C-3307	ftp://ftp.ncbi.nlm.nih.gov/genomes/all/GCA/000/619/325/GCA_000619325.2_Ec2009C-3307
GCA_000622875.2_Ec2009C-3612	Escherichia coli O26:H11 str. 2009C-3612	2009C-3612	ftp://ftp.ncbi.nlm.nih.gov/genomes/all/GCA/000/622/875/GCA_000622875.2_Ec2009C-3612
GCA_000622755.2_Ec2009C-3689	Escherichia coli O26:H11 str. 2009C-3689	2009C-3689	ftp://ftp.ncbi.nlm.nih.gov/genomes/all/GCA/000/622/755/GCA_000622755.2_Ec2009C-3689
GCA_000622855.2_Ec2011C-3655	Escherichia coli O26:H11 str. 2011C-3655	2011C-3655	ftp://ftp.ncbi.nlm.nih.gov/genomes/all/GCA/000/622/855/GCA_000622855.2_Ec2011C-3655
GCA_000622505.2_Ec2010C-4430	Escherichia coli O26:H11 str. 2010C-4430	2010C-4430	ftp://ftp.ncbi.nlm.nih.gov/genomes/all/GCA/000/622/505/GCA_000622505.2_Ec2010C-4430
GCA_000622465.2_Ec06-3464	Escherichia coli O26:H11 str. 06-3464	jun-64	ftp://ftp.ncbi.nlm.nih.gov/genomes/all/GCA/000/622/465/GCA_000622465.2_Ec06-3464
GCA_000622835.1_Ec2011C-3506	Escherichia coli O26:H11 str. 2011C-3506	2011C-3506	ftp://ftp.ncbi.nlm.nih.gov/genomes/all/GCA/000/622/835/GCA_000622835.1_Ec2011C-3506
GCA_000622695.2_Ec2010C-3472	Escherichia coli O26:H11 str. 2010C-3472	2010C-3472	ftp://ftp.ncbi.nlm.nih.gov/genomes/all/GCA/000/622/695/GCA_000622695.2_Ec2010C-3472
GCA_000622445.2_Ec03-3500	Escherichia coli O26:H11 str. 03-3500	mar-00	ftp://ftp.ncbi.nlm.nih.gov/genomes/all/GCA/000/622/445/GCA_000622445.2_Ec03-3500
GCA_000622675.2_Ec2010C-3051	Escherichia coli O26:H11 str. 2010C-3051	2010C-3051	ftp://ftp.ncbi.nlm.nih.gov/genomes/all/GCA/000/622/675/GCA_000622675.2_Ec2010C-3051
GCA_000622635.2_Ec2009C-4826	Escherichia coli O26:H11 str. 2009C-4826	2009C-4826	ftp://ftp.ncbi.nlm.nih.gov/genomes/all/GCA/000/622/635/GCA_000622635.2_Ec2009C-4826
GCA_000622615.2_Ec2009C-4760	Escherichia coli O26:H11 str. 2009C-4760	2009C-4760	ftp://ftp.ncbi.nlm.nih.gov/genomes/all/GCA/000/622/615/GCA_000622615.2_Ec2009C-4760
GCA_000622815.1_Ec2011C-3387	Escherichia coli O26:H11 str. 2011C-3387	2011C-3387	ftp://ftp.ncbi.nlm.nih.gov/genomes/all/GCA/000/622/815/GCA_000622815.1_Ec2011C-3387
GCA_000622735.2_Ec2010C-3902	Escherichia coli O26:H11 str. 2010C-3902	2010C-3902	ftp://ftp.ncbi.nlm.nih.gov/genomes/all/GCA/000/622/735/GCA_000622735.2_Ec2010C-3902
GCA_000622555.1_Ec2010EL-1699	Escherichia coli O26:H11 str. 2010EL-1699	2010EL-1699	ftp://ftp.ncbi.nlm.nih.gov/genomes/all/GCA/000/622/555/GCA_000622555.1_Ec2010EL-1699
GCA_000622575.2_Ec2010C-4244	Escherichia coli O26:H11 str. 2010C-4244	2010C-4244	ftp://ftp.ncbi.nlm.nih.gov/genomes/all/GCA/000/622/575/GCA_000622575.2_Ec2010C-4244
GCA_000622485.2_Ec2010C-4819	Escherichia coli O26:H11 str. 2010C-4819	2010C-4819	ftp://ftp.ncbi.nlm.nih.gov/genomes/all/GCA/000/622/485/GCA_000622485.2_Ec2010C-4819
GCA_000622655.2_Ec2010C-4834	Escherichia coli O26:H11 str. 2010C-4834	2010C-4834	ftp://ftp.ncbi.nlm.nih.gov/genomes/all/GCA/000/622/655/GCA_000622655.2_Ec2010C-4834
GCA_000622715.2_Ec2010C-3871	Escherichia coli O26:H11 str. 2010C-3871	2010C-3871	ftp://ftp.ncbi.nlm.nih.gov/genomes/all/GCA/000/622/715/GCA_000622715.2_Ec2010C-3871
GCA_000622775.2_Ec2011C-3270	Escherichia coli O26:H11 str. 2011C-3270	2011C-3270	ftp://ftp.ncbi.nlm.nih.gov/genomes/all/GCA/000/622/775/GCA_000622775.2_Ec2011C-3270
GCA_000622795.2_Ec2011C-3282	Escherichia coli O26:H11 str. 2011C-3282	2011C-3282	ftp://ftp.ncbi.nlm.nih.gov/genomes/all/GCA/000/622/795/GCA_000622795.2_Ec2011C-3282
GCA_000622595.2_Ec2009C-3996	Escherichia coli O26:H11 str. 2009C-3996	2009C-3996	ftp://ftp.ncbi.nlm.nih.gov/genomes/all/GCA/000/622/595/GCA_000622595.2_Ec2009C-3996
GCA_000622535.2_Ec2010C-5028	Escherichia coli O26:H11 str. 2010C-5028	2010C-5028	ftp://ftp.ncbi.nlm.nih.gov/genomes/all/GCA/000/622/535/GCA_000622535.2_Ec2010C-5028
GCA_000627455.1_ASM62745v1	Escherichia coli 1-182-04_S3_C2	1-182-04_S3_C2	ftp://ftp.ncbi.nlm.nih.gov/genomes/all/GCA/000/627/455/GCA_000627455.1_ASM62745v1
GCA_000627295.1_ASM62729v1	Escherichia coli 1-392-07_S3_C3	1-392-07_S3_C3	ftp://ftp.ncbi.nlm.nih.gov/genomes/all/GCA/000/627/295/GCA_000627295.1_ASM62729v1
GCA_000627795.1_ASM62779v1	Escherichia coli 1-182-04_S1_C3	1-182-04_S1_C3	ftp://ftp.ncbi.nlm.nih.gov/genomes/all/GCA/000/627/795/GCA_000627795.1_ASM62779v1
GCA_000627255.1_ASM62725v1	Escherichia coli 1-392-07_S4_C2	1-392-07_S4_C2	ftp://ftp.ncbi.nlm.nih.gov/genomes/all/GCA/000/627/255/GCA_000627255.1_ASM62725v1
GCA_000627815.1_ASM62781v1	Escherichia coli 1-250-04_S1_C3	1-250-04_S1_C3	ftp://ftp.ncbi.nlm.nih.gov/genomes/all/GCA/000/627/815/GCA_000627815.1_ASM62781v1
GCA_000627435.1_ASM62743v1	Escherichia coli 1-250-04_S3_C1	1-250-04_S3_C1	ftp://ftp.ncbi.nlm.nih.gov/genomes/all/GCA/000/627/435/GCA_000627435.1_ASM62743v1
GCA_000627095.1_ASM62709v1	Escherichia coli 1-182-04_S4_C3	1-182-04_S4_C3	ftp://ftp.ncbi.nlm.nih.gov/genomes/all/GCA/000/627/095/GCA_000627095.1_ASM62709v1
GCA_000627855.1_ASM62785v1	Escherichia coli 1-182-04_S1_C1	1-182-04_S1_C1	ftp://ftp.ncbi.nlm.nih.gov/genomes/all/GCA/000/627/855/GCA_000627855.1_ASM62785v1
GCA_000627175.1_ASM62717v1	Escherichia coli 1-182-04_S4_C1	1-182-04_S4_C1	ftp://ftp.ncbi.nlm.nih.gov/genomes/all/GCA/000/627/175/GCA_000627175.1_ASM62717v1
GCA_000627965.1_ASM62796v1	Escherichia coli 1-182-04_S3_C1	1-182-04_S3_C1	ftp://ftp.ncbi.nlm.nih.gov/genomes/all/GCA/000/627/965/GCA_000627965.1_ASM62796v1
GCA_000627905.1_ASM62790v1	Escherichia coli 1-176-05_S1_C2	1-176-05_S1_C2	ftp://ftp.ncbi.nlm.nih.gov/genomes/all/GCA/000/627/905/GCA_000627905.1_ASM62790v1
GCA_000627215.1_ASM62721v1	Escherichia coli 1-182-04_S4_C2	1-182-04_S4_C2	ftp://ftp.ncbi.nlm.nih.gov/genomes/all/GCA/000/627/215/GCA_000627215.1_ASM62721v1
GCA_000627135.1_ASM62713v1	Escherichia coli 1-176-05_S4_C3	1-176-05_S4_C3	ftp://ftp.ncbi.nlm.nih.gov/genomes/all/GCA/000/627/135/GCA_000627135.1_ASM62713v1
GCA_000627945.1_ASM62794v1	Escherichia coli 1-176-05_S1_C3	1-176-05_S1_C3	ftp://ftp.ncbi.nlm.nih.gov/genomes/all/GCA/000/627/945/GCA_000627945.1_ASM62794v1
GCA_000627475.1_ASM62747v1	Escherichia coli 1-182-04_S3_C3	1-182-04_S3_C3	ftp://ftp.ncbi.nlm.nih.gov/genomes/all/GCA/000/627/475/GCA_000627475.1_ASM62747v1
GCA_000627315.1_ASM62731v1	Escherichia coli 1-176-05_S4_C1	1-176-05_S4_C1	ftp://ftp.ncbi.nlm.nih.gov/genomes/all/GCA/000/627/315/GCA_000627315.1_ASM62731v1
GCA_000627195.1_ASM62719v1	Escherichia coli 2-005-03_S4_C2	2-005-03_S4_C2	ftp://ftp.ncbi.nlm.nih.gov/genomes/all/GCA/000/627/195/GCA_000627195.1_ASM62719v1
GCA_000627155.1_ASM62715v1	Escherichia coli 1-250-04_S4_C1	1-250-04_S4_C1	ftp://ftp.ncbi.nlm.nih.gov/genomes/all/GCA/000/627/155/GCA_000627155.1_ASM62715v1
GCA_000627235.1_ASM62723v1	Escherichia coli 1-250-04_S4_C2	1-250-04_S4_C2	ftp://ftp.ncbi.nlm.nih.gov/genomes/all/GCA/000/627/235/GCA_000627235.1_ASM62723v1
GCA_000627075.1_ASM62707v1	Escherichia coli 2-005-03_S4_C3	2-005-03_S4_C3	ftp://ftp.ncbi.nlm.nih.gov/genomes/all/GCA/000/627/075/GCA_000627075.1_ASM62707v1
GCA_000627835.1_ASM62783v1	Escherichia coli 2-005-03_S1_C1	2-005-03_S1_C1	ftp://ftp.ncbi.nlm.nih.gov/genomes/all/GCA/000/627/835/GCA_000627835.1_ASM62783v1
GCA_000627985.1_ASM62798v1	Escherichia coli 2-005-03_S1_C2	2-005-03_S1_C2	ftp://ftp.ncbi.nlm.nih.gov/genomes/all/GCA/000/627/985/GCA_000627985.1_ASM62798v1
GCA_000627925.1_ASM62792v1	Escherichia coli 2-005-03_S1_C3	2-005-03_S1_C3	ftp://ftp.ncbi.nlm.nih.gov/genomes/all/GCA/000/627/925/GCA_000627925.1_ASM62792v1
GCA_000627885.1_ASM62788v1	Escherichia coli 2-011-08_S1_C2	2-011-08_S1_C2	ftp://ftp.ncbi.nlm.nih.gov/genomes/all/GCA/000/627/885/GCA_000627885.1_ASM62788v1
GCA_000633655.1_Esch_coli_BIDMC_83_V1	Escherichia coli BIDMC 83	BIDMC 83	ftp://ftp.ncbi.nlm.nih.gov/genomes/all/GCA/000/633/655/GCA_000633655.1_Esch_coli_BIDMC_83_V1
GCA_000632635.1_Ec2009C-4126	Escherichia coli O111:H8 str. 2009C-4126	2009C-4126	ftp://ftp.ncbi.nlm.nih.gov/genomes/all/GCA/000/632/635/GCA_000632635.1_Ec2009C-4126
GCA_000632595.2_Ec2009EL-2169	Escherichia coli O111:H8 str. 2009EL-2169	2009EL-2169	ftp://ftp.ncbi.nlm.nih.gov/genomes/all/GCA/000/632/595/GCA_000632595.2_Ec2009EL-2169
GCA_000632615.2_Ec2010C-3053	Escherichia coli O111:NM str. 2010C-3053	2010C-3053	ftp://ftp.ncbi.nlm.nih.gov/genomes/all/GCA/000/632/615/GCA_000632615.2_Ec2010C-3053
GCA_000632555.1_Ec2010EL-2044	Escherichia coli O157: str. 2010EL-2044	2010EL-2044	ftp://ftp.ncbi.nlm.nih.gov/genomes/all/GCA/000/632/555/GCA_000632555.1_Ec2010EL-2044
GCA_000632655.1_Ec2010EL-2045	Escherichia coli O157: str. 2010EL-2045	2010EL-2045	ftp://ftp.ncbi.nlm.nih.gov/genomes/all/GCA/000/632/655/GCA_000632655.1_Ec2010EL-2045
GCA_000632575.1_Ec2009C-4747	Escherichia coli O26:H1 str. 2009C-4747	2009C-4747	ftp://ftp.ncbi.nlm.nih.gov/genomes/all/GCA/000/632/575/GCA_000632575.1_Ec2009C-4747
GCA_000633675.1_Esch_coli_BIDMC_82_V1	Escherichia coli BIDMC 82	BIDMC 82	ftp://ftp.ncbi.nlm.nih.gov/genomes/all/GCA/000/633/675/GCA_000633675.1_Esch_coli_BIDMC_82_V1
GCA_000632675.2_Ec2011C-3453	Escherichia coli O111:H8 str. 2011C-3453	2011C-3453	ftp://ftp.ncbi.nlm.nih.gov/genomes/all/GCA/000/632/675/GCA_000632675.2_Ec2011C-3453
GCA_000647795.2_ASM64779v2	Escherichia coli	E455	ftp://ftp.ncbi.nlm.nih.gov/genomes/all/GCA/000/647/795/GCA_000647795.2_ASM64779v2
GCA_000647815.3_ASM64781v3	Escherichia coli	E455L	ftp://ftp.ncbi.nlm.nih.gov/genomes/all/GCA/000/647/815/GCA_000647815.3_ASM64781v3
GCA_000647515.1_220_00_clc_bio_denovo	Escherichia coli O174:H21	220/00	ftp://ftp.ncbi.nlm.nih.gov/genomes/all/GCA/000/647/515/GCA_000647515.1_220_00_clc_bio_denovo
GCA_000647455.1_02-04446_clc_bio_denovo	Escherichia coli STEC O174:H2 str. 02-04446	02-04446	ftp://ftp.ncbi.nlm.nih.gov/genomes/all/GCA/000/647/455/GCA_000647455.1_02-04446_clc_bio_denovo
GCA_000647475.1_I-151_clc_bio_denovo	Escherichia coli STEC O174:H46 str. I-151	I-151	ftp://ftp.ncbi.nlm.nih.gov/genomes/all/GCA/000/647/475/GCA_000647475.1_I-151_clc_bio_denovo
GCA_000647495.1_02-07607_clc_bio_denovo	Escherichia coli STEC O174:H8 str. 02-07607	02-07607	ftp://ftp.ncbi.nlm.nih.gov/genomes/all/GCA/000/647/495/GCA_000647495.1_02-07607_clc_bio_denovo
GCA_000662395.1_ASM66239v1	Escherichia coli O145:H28 str. RM12761	RM12761	ftp://ftp.ncbi.nlm.nih.gov/genomes/all/GCA/000/662/395/GCA_000662395.1_ASM66239v1
GCA_000671295.1_ASM67129v1	Escherichia coli O145:H28 str. RM12581	RM12581	ftp://ftp.ncbi.nlm.nih.gov/genomes/all/GCA/000/671/295/GCA_000671295.1_ASM67129v1
GCA_000681435.1_IEH71520_1.0	Escherichia coli	O25b-ST131	ftp://ftp.ncbi.nlm.nih.gov/genomes/all/GCA/000/681/435/GCA_000681435.1_IEH71520_1.0
GCA_000690815.1_ASM69081v1	Escherichia coli DSM 30083 = JCM 1649 = ATCC 11775	DSM 30083	ftp://ftp.ncbi.nlm.nih.gov/genomes/all/GCA/000/690/815/GCA_000690815.1_ASM69081v1
GCA_000687045.1_ASM68704v1	Escherichia coli 1-182-04_S1_C2	1-182-04_S1_C2	ftp://ftp.ncbi.nlm.nih.gov/genomes/all/GCA/000/687/045/GCA_000687045.1_ASM68704v1
GCA_000687005.1_ASM68700v1	Escherichia coli 1-176-05_S4_C2	1-176-05_S4_C2	ftp://ftp.ncbi.nlm.nih.gov/genomes/all/GCA/000/687/005/GCA_000687005.1_ASM68700v1
GCA_000687065.1_ASM68706v1	Escherichia coli 2-011-08_S3_C3	2-011-08_S3_C3	ftp://ftp.ncbi.nlm.nih.gov/genomes/all/GCA/000/687/065/GCA_000687065.1_ASM68706v1
GCA_000687085.1_ASM68708v1	Escherichia coli 2-052-05_S1_C1	2-052-05_S1_C1	ftp://ftp.ncbi.nlm.nih.gov/genomes/all/GCA/000/687/085/GCA_000687085.1_ASM68708v1
GCA_000687025.1_ASM68702v1	Escherichia coli 2-011-08_S3_C2	2-011-08_S3_C2	ftp://ftp.ncbi.nlm.nih.gov/genomes/all/GCA/000/687/025/GCA_000687025.1_ASM68702v1
GCA_000687105.1_ASM68710v1	Escherichia coli 2-005-03_S3_C2	2-005-03_S3_C2	ftp://ftp.ncbi.nlm.nih.gov/genomes/all/GCA/000/687/105/GCA_000687105.1_ASM68710v1
GCA_000687125.1_ASM68712v1	Escherichia coli 2-011-08_S1_C1	2-011-08_S1_C1	ftp://ftp.ncbi.nlm.nih.gov/genomes/all/GCA/000/687/125/GCA_000687125.1_ASM68712v1
GCA_000731455.1_V1	Escherichia coli	D6-117_07.11	ftp://ftp.ncbi.nlm.nih.gov/genomes/all/GCA/000/731/455/GCA_000731455.1_V1
GCA_000723325.1_V1	Escherichia coli D6-117.29	D6-117.29	ftp://ftp.ncbi.nlm.nih.gov/genomes/all/GCA/000/723/325/GCA_000723325.1_V1
GCA_000731355.1_V1	Escherichia coli D6-113.11	D6-113.11	ftp://ftp.ncbi.nlm.nih.gov/genomes/all/GCA/000/731/355/GCA_000731355.1_V1
GCA_000690965.1_S6400	Escherichia coli	S6400	ftp://ftp.ncbi.nlm.nih.gov/genomes/all/GCA/000/690/965/GCA_000690965.1_S6400
GCA_000690945.1_S7438	Escherichia coli	S7438	ftp://ftp.ncbi.nlm.nih.gov/genomes/all/GCA/000/690/945/GCA_000690945.1_S7438
GCA_000691005.1_S5274	Escherichia coli	S5274	ftp://ftp.ncbi.nlm.nih.gov/genomes/all/GCA/000/691/005/GCA_000691005.1_S5274
GCA_000691045.1_S7380	Escherichia coli	S7380	ftp://ftp.ncbi.nlm.nih.gov/genomes/all/GCA/000/691/045/GCA_000691045.1_S7380
GCA_000691085.1_S6995	Escherichia coli	S6995	ftp://ftp.ncbi.nlm.nih.gov/genomes/all/GCA/000/691/085/GCA_000691085.1_S6995
GCA_000691065.1_S6966	Escherichia coli	S6966	ftp://ftp.ncbi.nlm.nih.gov/genomes/all/GCA/000/691/065/GCA_000691065.1_S6966
GCA_000691025.1_S6662	Escherichia coli	S6662	ftp://ftp.ncbi.nlm.nih.gov/genomes/all/GCA/000/691/025/GCA_000691025.1_S6662
GCA_000691105.1_S6685	Escherichia coli	S6685	ftp://ftp.ncbi.nlm.nih.gov/genomes/all/GCA/000/691/105/GCA_000691105.1_S6685
[truncated: 11,777 more rows]
